# Supplementary material for: Genome-wide imaging association study implicates functional activity and glial homeostasis of the caudate in smoking addiction
Source: BMC Genomics. 2017 Sep 19;18:740. doi: 10.1186/s12864-017-4124-5 (PMC5605997; doi:10.1186/s12864-017-4124-5)
Supplement: Additional file 1: Figure S1. — Resting state functional connectivity (RSFC) among 12 brain regions. Rows and columns indicate the regions that comprise pairs for which RSFCs were computed. White, dark-gray, and light-gray bars represent average z-scores from magnetic resonance imaging measurements for non-smokers, sated smokers, and abstinent smokers, respectively, with standard errors marked above. All tickmarks are spaced 0.1 apart. Asterisks highlight differences that are significant at the 0.01 level. ACC, anterior cingulate cortex; GP, globus pallidus; NAcc, nucleus accumbens; iPFC, inferior prefrontal cortex; mPFC, medial prefrontal cortex; sPFC, superior prefrontal cortex; SMA, supplementary motor area. Figure S2. Quantile-quantile plots of GWAS results. With adjustment for smoker status and population stratification, allelic dosages of germline variants were linearly regressed on (A) caudate activity during disappointment, and (B) putamen activity during reward. The negative logarithms (base 10) of observed P-values were plotted in relation to those of expected P-values. Figure S3. Abstinence-associated withdrawal severity versus caudate activity during reward (CR) and putamen activity during disappointment (PD). After smokers had refrained from smoking for at least 12 h, the severity of their withdrawal symptoms was assessed using the Shiffman-Jarvik Withdrawal Questionnaire (SJWQ) and plotted in relation to (A) CR and (B) PD. As in Table 1, CR and PD are presented as z-scores following normalization that also took into account values from sated smokers and non-smokers. Table S1. Resting state functional connectivity (RSFC) differences among non-smokers, sated smokers, and abstinent smokers. Comparisons were performed using unpaired t-tests. ACC, anterior cingulate cortex; GP, globus pallidus; NAcc, nucleus accumbens; iPFC, inferior prefrontal cortex; mPFC, medial prefrontal cortex; sPFC, superior prefrontal cortex; SMA, supplementary motor area. Table S2. Top 5000 results from GWAS of c [file 12864_2017_4124_MOESM1_ESM.zip › Table S3.xlsx]

## Sheet: Table S3
Table S3. Genes that contain or exhibit expression regulation by variants highlighted in GWAS of caudate activity during reward
Gene	Start	End	Strand	Marker	Chr	Position	Ref_allele	Effect_allele	MAF	bGWAS	s.e.GWAS	PGWAS	Pconditional	beQTL	s.e.eQTL	PeQTL	FDReQTL
CAV3	8775486	8883492	+	rs11718289	3	8796862	C	T	0.353661	0.77895	0.145325	2.9467e-07	1.7024e-47
OXTR	8792094	8811314	-	rs11718289	3	8796862	C	T	0.353661	0.77895	0.145325	2.9467e-07	1.7024e-47
SLC7A13	87226281	87333375	-	rs12681287	8	87269536	C	A	0.364432	0.643415	0.128247	1.3279e-06	5.2622e-08
RMDN1	87482447	87526586	-	rs12681287	8	87269536	C	A	0.364432	0.662191	0.128247	1.3279e-06		0.293947	0.0603798	5.7617e-06	0.00139016
LINC01090	188577543	189152418	-	rs77576211	2	188811897	T	C	0.0955922	-1.15741	0.233963	1.7946e-06	9.4929e-06
RMDN1	87482447	87526586	-	rs7833786	8	87271374	A	G	0.369097	0.616955	0.12742	5.0032e-06		0.293947	0.0603798	5.7617e-06	0.00139016
FAM135B	139142266	139509065	-	rs60134676	8	139310867	T	A	0.0855728	-1.12621	0.242003	6.1836e-06	4.2891e-05
SPACA6P	52196593	52215640	+	rs35018336	19	52197457	T	C	0.0747427	1.12873	0.244584	7.2619e-06	9.4369e-06
CELSR1	46756731	46933067	-	rs148881315	22	46780785	C	G	0.0632816	1.13938	0.247975	7.8912e-06	9.3559e-09
ZNF385D	21459915	22414812	-	rs17553820	3	21715409	T	A	0.426951	0.569593	0.126174	1.0973e-05	1.0209e-21
NCALD	102698771	103137135	-	rs62523037	8	103074485	C	T	0.112447	-0.9388	0.208418	1.1426e-05	2.1451e-32
GHR	42423879	42721979	+	rs5867589	5	42495179	GCC	GC	0.036	1.64434	0.369254	1.4071e-05	4.4469e-05
CSMD1	2792875	4852494	-	rs73180917	8	4343941	A	C	0.150262	0.797482	0.179413	1.4545e-05	1.4482e-08
RMDN1	87482447	87526586	-	rs10675615	8	87299888	C	CAT	0.283316	0.665616	0.146196	1.5842e-05		0.329095	0.0616074	8.8366e-07	0.00139016
TNRC6A	24741016	24838953	+	rs4496145	16	24774316	T	A	0.252519	0.6743	0.152451	1.5889e-05	3.2639e-15
NRG2	139226364	139422884	-	rs59615734	5	139411146	T	C	0.220061	-0.770334	0.17453	1.6495e-05	2.8024e-12
CSMD3	113235157	114449328	-	rs2355754	8	113957532	C	A	0.279136	-0.614551	0.139237	1.65e-05	7.4821e-09
APBB2	40812044	41218731	-	rs17443013	4	41135544	T	C	0.470543	-0.518948	0.117637	1.6652e-05	1.0438e-05
NEDD4L	55711599	56068772	+	rs58114490	18	55774941	G	C	0.421224	-0.736563	0.167384	1.7404e-05	1.1683e-16
PTPRO	15475331	15750333	+	rs4764203	12	15671276	C	A	0.405848	-0.532012	0.121704	1.956e-05	1.4257e-05
ZKSCAN1	99613204	99639312	+	rs12112428	7	99623442	C	T	0.340039	0.58351	0.134242	2.1586e-05	2.6129e-05
TCP10L2	167559902	167610401	+	rs199611576	6	167603076	G	A	0.0218129	-1.97048	0.453354	2.1608e-05	6.7704e-45
EIF4E2	233414762	233448354	+	rs1550097	2	233428275	C	T	0.327296	0.606763	0.140102	2.2994e-05	1.2294e-24
MICAL3	18270415	18507325	-	rs35348568	22	18364320	GC	G	0.228293	0.726439	0.168695	2.5359e-05	5.4804e-05
GPC5	92050929	93519490	+	rs9589444	13	92822866	C	G	0.47364	-0.522126	0.121362	2.5766e-05	3.9772e-13
EPHB2	23037332	23241818	+	rs12131718	1	23138465	G	A	0.319311	0.574774	0.135061	3.0976e-05	5.5948e-26
EPHB2	23037332	23241818	+	rs12131718	1	23138465	G	A	0.319311	0.591547	0.135061	3.0976e-05		-0.565627	0.0911406	2.439e-08	0.00139016
SYN3	32908539	33454358	-	rs2413125	22	32912349	T	G	0.403636	0.623465	0.146697	3.1677e-05	5.3063e-44
TMEM132D	129556270	130388211	-	rs141085342	12	129988543	G	A	0.284837	0.700409	0.165378	3.3577e-05	4.4304e-46
RMDN1	87482447	87526586	-	rs1436628	8	87313345	G	C	0.289917	0.634763	0.146373	3.6542e-05		0.32375	0.0600123	7.1339e-07	0.00139016
RMDN1	87482447	87526586	-	rs2917557	8	87314071	C	T	0.289917	0.634763	0.146373	3.6542e-05		0.323763	0.0600168	7.1393e-07	0.00139016
RMDN1	87482447	87526586	-	rs1080170	8	87310108	C	T	0.289903	0.634772	0.146378	3.6554e-05		0.32375	0.0600123	7.1339e-07	0.00139016
RMDN1	87482447	87526586	-	rs7822268	8	87306440	G	T	0.289888	0.634779	0.146383	3.6567e-05		0.32375	0.0600123	7.1339e-07	0.00139016
RMDN1	87482447	87526586	-	rs7846635	8	87304281	G	A	0.289723	0.634992	0.146439	3.6596e-05		0.32375	0.0600123	7.1339e-07	0.00139016
RMDN1	87482447	87526586	-	rs12548328	8	87311219	G	A	0.290301	0.634749	0.146585	3.744e-05		0.325021	0.0598331	6.1291e-07	0.00139016
PVT1	128806779	129113499	+	rs55807015	8	129003458	G	A	0.330796	-0.651433	0.154891	3.7691e-05	2.4841e-14
CNKSR1	26503894	26516377	+	rs2232646	1	26496370	C	T	0.165049	-0.850197	0.196432	3.7731e-05		-0.630654	0.100246	1.6979e-08	0.00139016
ZNF593	26496362	26498551	+	rs2232646	1	26496370	C	T	0.165049	-0.850197	0.196432	3.7731e-05		0.612547	0.0679115	9.879e-14	0.00139016
LRP2	169983619	170219195	-	rs12622085	2	170162682	A	G	0.255142	0.628797	0.149902	3.9355e-05	7.9909e-20
DIP2C	320130	735683	-	rs4881313	10	487973	T	C	0.436893	-0.570814	0.136133	3.9609e-05	4.3542e-60
RMDN1	87482447	87526586	-	rs6985427	8	87302745	C	T	0.291859	0.627698	0.145571	4.0134e-05		0.323706	0.0601051	7.4007e-07	0.00139016
EPHB2	23037332	23241818	+	rs4655119	1	23141119	G	A	0.32555	0.57658	0.133825	4.067e-05		-0.565622	0.0911401	2.4392e-08	0.00139016
DSCAM	41382926	42219065	-	rs1000373	21	41556414	A	G	0.5	0.535765	0.128106	4.1323e-05	2.5785e-40
RMDN1	87482447	87526586	-	rs4282548	8	87270792	A	T	0.286524	0.631158	0.146659	4.1433e-05		0.32375	0.0600123	7.1339e-07	0.00139016
RMDN1	87482447	87526586	-	rs13277670	8	87259920	T	G	0.286481	0.631104	0.146651	4.1452e-05		0.32676	0.0597015	5.1852e-07	0.00139016
RMDN1	87482447	87526586	-	rs9283958	8	87253048	T	C	0.286476	0.631086	0.14665	4.1469e-05		0.325623	0.0591604	4.5717e-07	0.00139016
RMDN1	87482447	87526586	-	rs10103229	8	87248954	T	C	0.286417	0.630871	0.146647	4.1682e-05		0.324209	0.0589032	4.5712e-07	0.00139016
RMDN1	87482447	87526586	-	rs71502653	8	87299919	G	A	0.286757	0.630382	0.146822	4.3041e-05		0.325413	0.0607372	8.2866e-07	0.00139016
SLC47A1	19398698	19482347	+	rs191800028	17	19451137	G	A	0.0691311	1.10524	0.266129	4.63e-05	0.00062044
MAML3	140637907	141075338	-	rs769664	4	140867682	C	T	0.245461	0.64419	0.155482	4.8103e-05	9.2063e-39
EPHB2	23037332	23241818	+	rs2817873	1	23138458	A	G	0.396932	0.631447	0.148201	4.8713e-05		-0.572917	0.0892853	9.9112e-09	0.00139016
C3ORF55	157261035	157395538	+	rs6800651	3	157273190	A	G	0.22399	-0.640495	0.155437	5.2502e-05	0.00033392
ADAM23	207308263	207485851	+	rs73983036	2	207343479	A	G	0.0439126	-1.33258	0.323702	5.3303e-05	0.00050574
AJAP1	4714792	4852594	+	rs9426502	1	4826505	G	A	0.20383	0.722889	0.175874	5.4644e-05	1.8093e-05
MACROD2	13976015	16033842	+	rs35131822	20	15996177	T	A	0.0749854	-0.998959	0.243358	5.5788e-05	8.6806e-07
ERO1LB	236378855	236445319	-	rs2477599	1	236413230	T	A	0.402811	-0.550418	0.134092	5.5814e-05	1.7387e-59
PTPRT	40701392	41818610	-	rs208253	20	41414516	A	G	0.234117	-0.641429	0.156312	5.6085e-05	3.8509e-05
EPHB2	23037332	23241818	+	rs2817872	1	23139126	C	T	0.498908	0.567577	0.134438	5.6384e-05		-0.594696	0.0738454	7.4206e-12	0.00139016
ZNF593	26496362	26498551	+	rs1815517	1	26528433	G	A	0.250184	-0.656315	0.155721	5.7916e-05		0.513971	0.0760882	2.2965e-09	0.00139016
LINC00511	70319264	70636611	-	rs16977176	17	70321327	G	A	0.368932	-0.578312	0.141287	5.8368e-05	8.3315e-07
LINC00511	70319264	70636611	-	rs16977176	17	70321327	G	A	0.368932	-0.578312	0.141287	5.8368e-05	8.3315e-07
LINC00491	101944860	102007263	-	rs111418844	5	101988110	C	T	0.0194175	-1.90947	0.466516	5.8397e-05	2.7442e-12
GNAS	57414773	57486247	+	rs6026557	20	57420401	C	A	0.445291	-0.507507	0.12406	5.8901e-05	0.00032207
EPHB2	23037332	23241818	+	rs34300874	1	23141818	T	G	0.394087	-0.621079	0.147939	6.1598e-05		0.547893	0.102	7.8376e-07	0.00139016
SLC44A5	75667816	76076801	-	1:75929926	1	75929926	A	G	0.0290097	1.58906	0.389967	6.2632e-05	8.4517e-10
RMDN1	87482447	87526586	-	rs2953517	8	87332013	C	T	0.364291	0.56564	0.134931	6.3028e-05		0.302613	0.063068	7.5542e-06	0.00139016
RMDN1	87482447	87526586	-	rs7003059	8	87330713	C	T	0.364078	0.565131	0.134891	6.3627e-05		0.301267	0.0624839	6.9046e-06	0.00139016
RMDN1	87482447	87526586	-	rs4389908	8	87274852	A	G	0.305922	0.599965	0.143508	6.5754e-05		0.324416	0.0600782	6.9858e-07	0.00139016
RMDN1	87482447	87526586	-	rs13262673	8	87293600	G	A	0.305937	0.599912	0.143508	6.585e-05		0.32375	0.0600123	7.1339e-07	0.00139016
RMDN1	87482447	87526586	-	rs4534114	8	87271956	A	G	0.305937	0.599912	0.143508	6.585e-05		0.32375	0.0600123	7.1339e-07	0.00139016
RMDN1	87482447	87526586	-	rs12681438	8	87293089	G	A	0.305932	0.60065	0.143695	6.5922e-05		0.32375	0.0600123	7.1339e-07	0.00139016
RMDN1	87482447	87526586	-	rs10435563	8	87266060	C	T	0.305908	0.599796	0.143505	6.6024e-05		0.324239	0.0599919	6.8507e-07	0.00139016
RMDN1	87482447	87526586	-	rs10435564	8	87266239	T	C	0.305908	0.599796	0.143505	6.6024e-05		0.32375	0.0600123	7.1339e-07	0.00139016
RMDN1	87482447	87526586	-	rs12677470	8	87260559	G	A	0.305903	0.599776	0.143504	6.6053e-05		0.326655	0.0597405	5.2989e-07	0.00139016
RMDN1	87482447	87526586	-	rs59741649	8	87259355	TG	T	0.305898	0.599757	0.143504	6.6082e-05		0.331809	0.059895	3.9495e-07	0.00139016
RMDN1	87482447	87526586	-	rs10085920	8	87252666	C	T	0.305893	0.599737	0.143503	6.6111e-05		0.325444	0.0591244	4.566e-07	0.00139016
RMDN1	87482447	87526586	-	rs35730359	8	87253929	GC	G	0.305893	0.599737	0.143503	6.6111e-05		0.325998	0.0592423	4.5958e-07	0.00139016
RMDN1	87482447	87526586	-	rs67615966	8	87255203	C	A	0.305893	0.599737	0.143503	6.6111e-05		0.326422	0.0593545	4.6572e-07	0.00139016
RMDN1	87482447	87526586	-	rs9297861	8	87254730	G	C	0.305893	0.599737	0.143503	6.6111e-05		0.326281	0.0593136	4.6306e-07	0.00139016
RMDN1	87482447	87526586	-	rs12675974	8	87247845	T	C	0.30583	0.599481	0.143495	6.6495e-05		0.324248	0.0589223	4.5923e-07	0.00139016
RMDN1	87482447	87526586	-	rs34279109	8	87247944	G	A	0.30583	0.599481	0.143495	6.6495e-05		0.324217	0.0589039	4.5702e-07	0.00139016
RMDN1	87482447	87526586	-	rs13256500	8	87247063	G	A	0.305825	0.59946	0.143494	6.6525e-05		0.324224	0.0589047	4.5691e-07	0.00139016
RMDN1	87482447	87526586	-	rs4310184	8	87245253	T	C	0.305825	0.59946	0.143494	6.6525e-05		0.324096	0.0588922	4.5878e-07	0.00139016
RMDN1	87482447	87526586	-	rs4288357	8	87251833	C	T	0.306393	0.599779	0.143638	6.7011e-05		0.31568	0.0590969	8.8395e-07	0.00139016
RMDN1	87482447	87526586	-	rs4472493	8	87251914	C	T	0.306393	0.599779	0.143638	6.7011e-05		0.325049	0.0590506	4.5624e-07	0.00139016
RMDN1	87482447	87526586	-	rs4463401	8	87250309	C	T	0.306471	0.599861	0.143658	6.7017e-05		0.324172	0.0588996	4.5767e-07	0.00139016
RMDN1	87482447	87526586	-	rs10111095	8	87250984	T	C	0.306374	0.59971	0.143635	6.7108e-05		0.324142	0.0588966	4.5811e-07	0.00139016
RMDN1	87482447	87526586	-	rs4427148	8	87250668	G	A	0.306364	0.599671	0.143633	6.7166e-05		0.324157	0.0588981	4.5789e-07	0.00139016
RMDN1	87482447	87526586	-	rs10100235	8	87249294	A	G	0.30634	0.599576	0.143631	6.7313e-05		0.324194	0.0589018	4.5734e-07	0.00139016
RMDN1	87482447	87526586	-	rs34420623	8	87249417	A	AC	0.30634	0.599576	0.143631	6.7313e-05		0.324305	0.059132	4.9534e-07	0.00139016
RMDN1	87482447	87526586	-	rs10092651	8	87247678	A	C	0.306335	0.599556	0.14363	6.7343e-05		0.324352	0.0589189	4.5534e-07	0.00139016
RMDN1	87482447	87526586	-	rs10104242	8	87247714	G	C	0.306335	0.599556	0.14363	6.7343e-05		0.324224	0.0589047	4.5691e-07	0.00139016
RMDN1	87482447	87526586	-	rs28506490	8	87246118	T	C	0.30633	0.599537	0.143629	6.7373e-05		0.324224	0.0589047	4.5691e-07	0.00139016
ACYP2	54197975	54532437	+	rs1399513	2	54424601	A	C	0.216252	0.677427	0.167416	6.986e-05	2.8111e-23
ACYP2	54197975	54532437	+	rs1399513	2	54424601	A	C	0.216252	0.677427	0.167416	6.986e-05	2.8111e-23
RMDN1	87482447	87526586	-	rs2976177	8	87332332	A	T	0.369102	0.574588	0.137994	7.0015e-05		0.313978	0.0624459	3.0877e-06	0.00139016
ZNF536	30719197	31204445	+	rs16964244	19	30984109	C	G	0.304951	0.592478	0.146557	7.0858e-05	2.109e-17
SORBS2	186506598	186877806	-	rs7666899	4	186729716	A	G	0.193563	0.675894	0.167459	7.2632e-05	2.7404e-28
CLRN1	150643950	150690786	-	rs115793461	3	150667194	G	A	0.0145243	2.19482	0.544259	7.3615e-05	4.0915e-16
EPHB2	23037332	23241818	+	rs55880172	1	23141696	T	G	0.398985	-0.592891	0.142963	7.4491e-05		0.541202	0.0973172	3.6183e-07	0.00139016
RMDN1	87482447	87526586	-	rs10112123	8	87302328	T	C	0.316015	0.578216	0.139482	7.4963e-05		0.31958	0.0612129	1.437e-06	0.00139016
RMDN1	87482447	87526586	-	rs10956786	8	87301237	T	C	0.315801	0.577731	0.139497	7.6058e-05		0.319576	0.0612133	1.4376e-06	0.00139016
RMDN1	87482447	87526586	-	rs13255058	8	87287445	G	A	0.315636	0.577278	0.139468	7.6737e-05		0.319625	0.0611079	1.3823e-06	0.00139016
MAGI2	77646393	79082890	-	rs143886456	7	78005635	C	A	0.0145146	2.18373	0.543211	7.7248e-05	0.00015494
GPR39	133174147	133404132	+	rs34570062	2	133234438	A	G	0.347672	0.591592	0.14766	8.1349e-05	2.4506e-33
PTPRO	15475331	15750333	+	rs145263756	12	15641367	G	A	0.0160777	2.16487	0.541578	8.4216e-05	0.00011068
NRG1	31496902	32622548	+	rs116841098	8	31921896	G	A	0.0194175	1.89136	0.474052	8.6671e-05	0.00033984
RNF217	125283691	125413779	+	rs12660986	6	125289879	G	A	0.0552427	1.18191	0.297109	9.0607e-05	4.2094e-05
ATCAY	3879862	3928077	+	rs10424392	19	3925413	C	T	0.378993	-0.537831	0.135409	9.2743e-05	0.00012631
PIK3CA	178865902	178957881	+	rs34396904	3	178900501	CT	C	0.0167282	2.20314	0.555457	9.4709e-05	1.0716e-08
ATP2C2	84402133	84497793	+	rs17813537	16	84422763	G	C	0.0813107	0.99312	0.250543	9.5603e-05	3.9064e-25
MYH15	108099216	108248169	-	rs112605004	3	108151272	G	GA	0.115971	-1.01425	0.256078	9.6754e-05	2.152e-39
SMAD3	67356101	67487533	+	rs2414937	15	67432676	G	C	0.271777	-0.552556	0.139918	0.00010107	0.00080716
COL22A1	139600478	139926249	-	rs6981648	8	139775145	T	G	0.153827	-0.833636	0.211203	0.00010186	1.2953e-05
RMDN1	87482447	87526586	-	rs13263353	8	87244582	G	A	0.316097	0.589478	0.145261	0.00010343		0.337862	0.0598225	2.5348e-07	0.00139016
EPHB2	23037332	23241818	+	rs2165332	1	23142351	C	T	0.409282	-0.587466	0.144932	0.00010522		0.546475	0.0944053	1.4141e-07	0.00139016
COLEC12	319361	500722	-	rs74535858	18	419965	G	C	0.109975	-0.807948	0.205302	0.00010643	8.132e-07
LOXHD1	44056935	44236996	-	rs11663495	18	44105060	T	A	0.115282	0.747312	0.190025	0.00010752	1.2012e-07
RELN	103112231	103629963	-	rs2283021	7	103220611	T	G	0.237864	0.570956	0.145505	0.00011111	0.00010155
FRMD4B	69219141	69591734	-	rs4855361	3	69234478	A	G	0.126063	0.768318	0.196348	0.00011575	6.806e-44
CTNNA2	79412357	80875905	+	rs78743945	2	79943639	G	A	0.041301	1.31278	0.335865	0.00011767	0.00063959
RMDN1	87482447	87526586	-	rs4641037	8	87268379	T	C	0.311631	0.578888	0.143944	0.00011814		0.32375	0.0600123	7.1339e-07	0.00139016
CHST3	73724123	73773322	+	rs7097834	10	73763028	G	T	0.349786	0.527348	0.13516	0.0001208	0.0001043
DENND5B	31535157	31744031	-	rs35981245	12	31606164	T	C	0.139874	0.725366	0.18627	0.00012422	1.1482e-05
PANX2	50609160	50618723	+	rs5771204	22	50614476	T	C	0.427184	0.533313	0.137224	0.00012787	1.1235e-11
EPHB2	23037332	23241818	+	rs2582026	1	23139168	G	A	0.485083	0.532792	0.133494	0.00013198		-0.579359	0.0767482	7.0016e-11	0.00139016
SARDH	136528682	136605077	-	rs4979628	9	136587212	T	C	0.316748	-0.541356	0.139639	0.00013253	2.8026e-05
YWHAEP7	36187925	36244363	-	rs9909036	17	36188263	A	G	0.252389	-0.652791	0.168569	0.00013467	4.6967e-36
NKAIN4	61872136	61904046	-	rs77240833	20	61893131	C	T	0.0967379	0.869939	0.225369	0.00014107	0.00014762
OPCML	132284871	133402414	-	rs4937737	11	132743265	C	T	0.165049	0.71452	0.186367	0.00015542	1.3889e-07
MICAL3	18270415	18507325	-	rs12159733	22	18356874	G	A	0.0230631	-1.47943	0.386601	0.0001596	0.00083443
EPHB2	23037332	23241818	+	rs12564000	1	23129753	A	G	0.218735	0.602488	0.153007	0.00016005		-0.507754	0.0982316	1.7674e-06	0.00139016
EPHB2	23037332	23241818	+	rs35066330	1	23141483	G	A	0.474141	-0.555194	0.141255	0.00016424		0.539153	0.0809486	3.4617e-09	0.00139016
RMDN1	87482447	87526586	-	rs13042	8	87484913	G	A	0.398058	0.536894	0.136773	0.00016721		0.34051	0.0582902	1.1337e-07	0.00139016
RMDN1	87482447	87526586	-	rs10086569	8	87247209	C	T	0.320801	0.536333	0.137423	0.00018134		0.317492	0.0601294	1.1328e-06	0.00139016
BBS9	33168856	33645680	+	rs6974597	7	33591485	G	T	0.378641	0.502558	0.132803	0.00018667	7.584e-05
DGKI	137065783	137531838	-	rs706578	7	137298910	G	A	0.441748	0.556598	0.147847	0.00020053	2.2099e-76
NXN	702553	883010	-	rs9911513	17	840729	G	A	0.3437	0.513505	0.136616	0.00020495	4.3368e-05
TMEM233	120031264	120079363	+	rs1123790	12	120079122	G	C	0.227515	0.64334	0.171872	0.00021695	1.0343e-67
LGR6	202163029	202288909	+	rs16849778	1	202206845	A	G	0.0270631	1.6233	0.433942	0.00021879	0.00035819
EPHB2	23037332	23241818	+	rs2869511	1	23140700	C	T	0.480583	-0.521766	0.135722	0.00022319		0.531594	0.080865	5.0361e-09	0.00139016
C5ORF66	134368970	134691744	+	rs199503111	5	134535755	GTT	GT	0.437708	0.46871	0.12571	0.00022882	4.9861e-36
SGCG	23755091	23899304	+	rs4769248	13	23838241	A	G	0.320388	-0.526054	0.141114	0.00022937	2.1029e-07
NFKB1	103422486	103538459	+	rs230540	4	103496667	C	T	0.281553	-0.55356	0.149126	0.00024294	2.9454e-06
EP400	132434508	132565005	+	rs61944623	12	132542277	G	A	0.0283544	1.52052	0.409919	0.00024533	9.8061e-08
PTPRN2	157331750	158380480	-	rs150607706	7	157375455	ACT	A	0.0285437	-1.55582	0.419812	0.00024831	0.00035314
BRF1	105675623	105781926	-	rs140036758	14	105738205	G	A	0.189718	0.626503	0.169187	0.00025099	4.413e-05
LRRTM4	76974845	77820445	-	rs151328926	2	77251117	A	G	0.0333058	1.73963	0.470435	0.00025568	0.00080657
AHNAK2	105403581	105444694	-	rs2819454	14	105440784	A	C	0.305479	-0.531832	0.144122	0.00026295	0.00042646
RMDN1	87482447	87526586	-	rs28420256	8	87255599	C	T	0.32617	0.522543	0.13788	0.00027044		0.321943	0.0604399	9.3936e-07	0.00139016
EPHB2	23037332	23241818	+	rs61768194	1	23141960	C	T	0.484102	-0.524706	0.138464	0.00027079		0.564793	0.080328	6.8738e-10	0.00139016
EPHB2	23037332	23241818	+	rs35801029	1	23142053	C	T	0.484087	-0.524842	0.138501	0.0002708		0.565584	0.0804089	6.7912e-10	0.00139016
EPHB2	23037332	23241818	+	rs6682233	1	23142280	C	T	0.484	-0.525157	0.138594	0.00027108		0.525714	0.0821453	1.0657e-08	0.00139016
RMDN1	87482447	87526586	-	rs10104138	8	87247659	G	A	0.325699	0.521843	0.137818	0.00027366		0.319376	0.0599204	9.2681e-07	0.00139016
EPHB2	23037332	23241818	+	rs2165331	1	23142871	G	T	0.483961	-0.525537	0.138815	0.00027422		0.51885	0.082995	2.0093e-08	0.00139016
RMDN1	87482447	87526586	-	rs12678388	8	87259177	C	G	0.325845	0.521181	0.137725	0.00027583		0.322406	0.0607251	1.0076e-06	0.00139016
EPHB2	23037332	23241818	+	rs12723359	1	23137761	G	A	0.475728	-0.514029	0.135882	0.0002771		0.557861	0.0791736	6.4373e-10	0.00139016
FGF14	102372134	103054124	-	rs35818329	13	102826671	CT	C	0.16932	0.70141	0.191049	0.00028139	2.4321e-79
RMDN1	87482447	87526586	-	rs12679266	8	87258833	T	C	0.325442	0.520249	0.138147	0.00029404		0.32241	0.0607005	9.9858e-07	0.00139016
RMDN1	87482447	87526586	-	rs2976201	8	87335937	T	C	0.408	0.526583	0.140618	0.00031653		0.339122	0.0595023	2.0484e-07	0.00139016
ESRRG	216676588	217311097	-	rs7539648	1	217255780	G	A	0.42233	0.517517	0.143387	0.00035154	4.4786e-05
DISP2	40650436	40663257	+	rs71472431	15	40635859	C	T	0.0399963	1.66306	0.448616	0.00036072		0.880398	0.158136	3.5287e-07	0.00139016
ACOXL	111490150	111875799	+	rs72836309	2	111787267	G	A	0.0412184	1.21898	0.339234	0.00037199	2.9975e-10
TBC1D8	101624079	101869328	-	rs72822971	2	101824733	G	A	0.0425874	-1.21898	0.339292	0.00037278	2.5984e-07
EPHB2	23037332	23241818	+	rs4655120	1	23141653	A	G	0.239733	0.519177	0.14042	0.00037309		-0.516273	0.0965727	8.69e-07	0.00139016
PARD3	34398488	35104253	-	rs147033841	10	34560764	A	G	0.0147184	2.01763	0.561983	0.00037613	0.00029969
PHACTR1	12717893	13288645	+	rs142776446	6	12947750	A	G	0.0148058	1.96108	0.549625	0.00040686	2.7022e-06
NFATC1	77155856	77289325	+	rs3826569	18	77241665	A	G	0.42233	0.468067	0.131215	0.00040811	0.00040901
THSD4	71389291	72075722	+	rs3803494	15	71595668	G	C	0.223102	-0.545817	0.153095	0.00041092	3.7874e-05
ZFYVE26	68194091	68283307	-	rs11621019	14	68269435	T	C	0.23301	0.631956	0.177277	0.00041155	9.6848e-32
TTC39C	21572737	21715574	+	rs7243626	18	21679950	C	T	0.18751	-0.652351	0.183342	0.00042137	1.8999e-59
RCAN2	46188475	46459709	-	rs12528557	6	46204870	T	C	0.398058	0.531743	0.149909	0.00043806	3.7019e-88
TMEM178B	140774032	141180180	+	rs4726431	7	140925563	C	T	0.411563	-0.51145	0.144585	0.00045333	4.0135e-16
SLAMF8	159796540	159807039	+	rs59939140	1	159803597	T	TC	0.134189	0.703592	0.199255	0.00046339	6.7647e-07
RBFOX1	6069095	7763340	+	rs4479249	16	7360132	T	C	0.124282	-0.758479	0.215487	0.00048208	1.3036e-54
XKR4	56014949	56454613	+	rs7835540	8	56347814	T	C	0.0144175	1.96138	0.55824	0.0004929	0.000938
ACACB	109554400	109706031	+	rs11065725	12	109608515	G	C	0.174738	-0.641627	0.182636	0.0004935	5.1785e-48
RMDN1	87482447	87526586	-	rs12544875	8	87303720	C	T	0.346052	0.511237	0.141429	0.000495		0.28097	0.0591076	8.9684e-06	0.00139016
NUSAP1	41624892	41673248	+	rs8040817	15	41613487	T	G	0.363777	-0.566564	0.156839	0.00049904		0.746963	0.107468	9.7824e-10	0.00139016
NUSAP1	41624892	41673248	+	rs11070327	15	41602866	G	A	0.364078	-0.565799	0.156725	0.0005029		0.689412	0.103604	3.5549e-09	0.00139016
SAMD12	119201698	119634234	-	rs139355704	8	119544637	C	CT	0.46868	-0.533911	0.152819	0.00052811	8.0222e-27
KIAA1841	61293006	61389455	+	rs1177282	2	61357777	G	A	0.486437	-0.513009	0.143292	0.00055664		-0.415509	0.084759	5.0501e-06	0.0189033
AHSA2	61404553	61413216	+	rs1177282	2	61357777	G	A	0.486437	-0.513009	0.143292	0.00055664		-0.536072	0.0855159	1.8679e-08	0.00139016
NUSAP1	41624892	41673248	+	rs2412608	15	41496713	C	T	0.371903	0.547264	0.153001	0.00056288		-0.614557	0.113598	6.7072e-07	0.00139016
SLC25A34	16062900	16067891	+	rs35352784	1	16061966	G	A	0.235335	-0.626686	0.175213	0.00056318		-0.608891	0.0985353	2.7319e-08	0.00343746
EPHB2	23037332	23241818	+	rs6694899	1	23138844	G	A	0.484408	-0.497016	0.139082	0.00056919		0.534059	0.0808436	4.3808e-09	0.00139016
SLC25A34	16062900	16067891	+	rs77293491	1	16058698	CA	C	0.234869	-0.626664	0.175372	0.00056961		-0.596902	0.0987535	4.8405e-08	0.00343746
IGFBP7	57898204	57976551	-	rs77746694	4	58010816	G	A	0.211095	0.706155	0.197686	0.00057198		0.37436	0.0684439	5.2626e-07	0.00242756
EPHB2	23037332	23241818	+	rs6668788	1	23138581	C	T	0.484451	-0.496766	0.139101	0.00057362		0.572282	0.079228	2.9538e-10	0.00139016
HLA-DPB2	33080228	33102442	+	rs7750320	6	33103615	A	T	0.257282	0.542436	0.151955	0.00057662		0.99224	0.14797	2.8447e-09	0.00139016
EPHB2	23037332	23241818	+	rs4654817	1	23141467	C	T	0.250141	0.503038	0.140937	0.00057755		-0.516776	0.0964877	8.3484e-07	0.00139016
EPHB2	23037332	23241818	+	rs34956722	1	23138283	A	G	0.48449	-0.496538	0.139125	0.00057799		0.533517	0.0808237	4.4781e-09	0.00139016
ALS2	202565277	202645912	-	rs3731707	2	202566764	C	T	0.218447	0.585041	0.169023	0.00059117	1.3562e-06
TMEM117	44229770	44783545	+	rs11182382	12	44410575	A	G	0.315534	-0.660093	0.190881	0.00059773	5.5805e-41
KCNJ6	38979678	39288749	-	rs857949	21	39082481	T	C	0.0158883	-1.92134	0.557284	0.00061971	6.9803e-51
RBM20	112404155	112599227	+	rs117921405	10	112475610	G	A	0.0295097	-1.35739	0.394629	0.00063716	1.2309e-21
EPHB2	23037332	23241818	+	rs12143574	1	23142716	C	G	0.24868	0.498412	0.140876	0.00064166		-0.511452	0.0972348	1.2283e-06	0.00139016
ZNF385D	21459915	22414812	-	rs138483785	3	21553516	A	G	0.021199	-1.73119	0.50374	0.00064376	7.536e-11
MYPOP	46393278	46405862	-	rs62111265	19	46394187	C	T	0.150954	0.670272	0.195066	0.00064496	1.6169e-37
RPL17P43	19400256	19400841	+	rs8079433	17	19379317	G	A	0.314379	-0.537018	0.152174	0.00066122		0.574315	0.109929	1.4165e-06	0.00139016
NAALADL2	174156363	175523428	+	rs7632889	3	174959847	C	T	0.285421	-0.647753	0.189228	0.00067449	7.9787e-53
TRPC6	101322295	101743293	-	rs7952474	11	101354635	C	G	0.310942	0.505018	0.147842	0.00069141	1.498e-07
LIN52	74551499	74667936	+	rs7153160	14	74509377	C	T	0.335879	0.475196	0.13523	0.00069517		0.484078	0.09945	5.7784e-06	0.00139016
AMIGO1	110046797	110052360	-	rs2570972	1	110052139	A	G	0.420844	-0.546482	0.155629	0.00070111		0.313225	0.0588151	9.4341e-07	0.00139016
PEX7	137143717	137235075	+	rs13220063	6	137144027	T	C	0.0832479	1.02316	0.292021	0.00071938		-0.648355	0.123017	1.1777e-06	0.00139016
ZCCHC14	87439852	87525651	-	rs4843612	16	87479339	A	G	0.372316	-0.571599	0.168287	0.00073887	5.0654e-86
SGPP2	223289236	223425667	+	rs13398098	2	223355318	G	A	0.166286	0.618256	0.182422	0.00075786	2.0872e-18
RPL17P43	19400256	19400841	+	rs8078268	17	19406391	C	T	0.279981	0.511723	0.146919	0.00077062		-0.556615	0.108683	2.1344e-06	0.00139016
SLC7A8	23594504	23652883	-	rs2236133	14	23628827	A	G	0.434024	0.594353	0.175628	0.00077092	1.4457e-65
EPHB2	23037332	23241818	+	rs2119320	1	23138908	C	T	0.251519	0.492212	0.141493	0.00078174		-0.517887	0.0962763	7.5977e-07	0.00139016
NUSAP1	41624892	41673248	+	rs8032846	15	41605653	G	C	0.351238	-0.552598	0.159024	0.00079159		0.680219	0.104894	7.3933e-09	0.00139016
TOP3B	22311397	22337213	-	rs9610728	22	22318538	C	T	0.101942	-0.796922	0.229729	0.00080739		-0.601518	0.116177	1.7075e-06	0.0102681
WFIKKN1	680932	684116	+	rs763154	16	759069	G	C	0.324985	-0.554137	0.160769	0.00086877		0.456414	0.0882084	1.7303e-06	0.00139016
SLC37A2	124932963	124959131	+	rs12791554	11	124933351	C	T	0.20368	-0.519007	0.155114	0.0008779	2.4658e-08
ENTPD5	74424713	74486102	-	rs71460942	14	74476496	A	G	0.333068	-0.551469	0.164898	0.0008829	1.8153e-63
VPS33B	91541646	91565833	-	rs57109473	15	91547466	A	AAG	0.262709	0.555049	0.165981	0.00088364	6.985e-70
RPL17P43	19400256	19400841	+	rs8076975	17	19411482	C	T	0.253744	0.528441	0.153815	0.00090146		-0.52366	0.107812	6.0156e-06	0.00139016
NKAIN4	61872136	61904046	-	rs148974632	20	61884480	TC	T	0.0783641	0.847858	0.247032	0.00091158		0.714101	0.134307	9.7688e-07	0.00242756
GAS8	90087238	90111383	+	rs45610233	16	90048395	C	T	0.0291262	-1.36756	0.39897	0.00092501		0.734589	0.146044	3.0644e-06	0.0141685
DNM3	171810621	172387606	+	rs9425600	1	172376809	T	C	0.238063	0.521481	0.156663	0.00093079	7.5285e-05
PIGC	172339329	172413230	-	rs9425600	1	172376809	T	C	0.238063	0.521481	0.156663	0.00093079	7.5285e-05
RMDN1	87482447	87526586	-	rs4464946	8	87326259	G	A	0.315364	0.516181	0.150827	0.00094145		0.339947	0.0601314	2.4763e-07	0.00139016
NKAIN4	61872136	61904046	-	rs117851394	20	61883818	A	G	0.0782233	0.843408	0.246697	0.00095244		0.714101	0.134307	9.7688e-07	0.00242756
ABCG2	89011416	89152474	-	rs2622622	4	89034231	C	G	0.188121	0.562727	0.169783	0.00097675	3.7739e-36
NKAIN4	61872136	61904046	-	rs75829408	20	61883367	C	T	0.0781312	0.840593	0.246466	0.00097846		0.714056	0.134305	9.7798e-07	0.00242756
ZBTB7C	45553044	45937123	-	rs59730126	18	45569577	C	T	0.247408	-0.524844	0.158523	0.0009885	0.00036444
RMDN1	87482447	87526586	-	rs7460802	8	87319949	T	C	0.324917	0.49759	0.146184	0.0010002		0.359898	0.0646767	3.5689e-07	0.00139016
CEP85	26560691	26605299	+	rs113610487	1	26544084	C	G	0.208214	-0.519782	0.152828	0.0010093		0.399524	0.0823707	6.1772e-06	0.037607
NKAIN4	61872136	61904046	-	rs139671687	20	61882838	C	T	0.0780194	0.836792	0.246191	0.0010164		0.714037	0.134304	9.7839e-07	0.00242756
NKAIN4	61872136	61904046	-	rs75824619	20	61856471	T	C	0.0856117	0.757967	0.223038	0.0010183		0.722067	0.133088	6.2972e-07	0.00242756
CNTNAP5	124782864	125672864	+	rs59729344	2	125338126	G	A	0.179519	0.660423	0.200048	0.0010207	4.8236e-40
NKAIN4	61872136	61904046	-	rs143943533	20	61882661	T	C	0.0779709	0.83567	0.246105	0.0010276		0.714037	0.134304	9.7839e-07	0.00242756
NKAIN4	61872136	61904046	-	rs74589786	20	61860939	C	T	0.0857573	0.7563	0.222894	0.001036		0.722067	0.133088	6.2972e-07	0.00242756
NKAIN4	61872136	61904046	-	rs141978190	20	61882487	T	C	0.0779417	0.834478	0.245995	0.0010388		0.714037	0.134304	9.7839e-07	0.00242756
NKAIN4	61872136	61904046	-	rs35038916	20	61863302	GT	G	0.0858398	0.755295	0.222807	0.0010468		0.74588	0.135247	4.3735e-07	0.00242756
NKAIN4	61872136	61904046	-	rs1555337	20	61863641	G	A	0.0858495	0.755176	0.222797	0.0010481		0.722067	0.133088	6.2972e-07	0.00242756
NINJ2	673462	772945	-	12:713529	12	713529	T	C	0.0776262	0.911556	0.276884	0.0010524	0.00060327
NKAIN4	61872136	61904046	-	rs78371785	20	61882049	G	C	0.0778495	0.830948	0.245711	0.0010748		0.714037	0.134304	9.7839e-07	0.00242756
EIF3KP1	102368080	102368735	+	5:102434041	5	102434041	C	CAAA	0.0145631	-1.87207	0.554146	0.0010871		0.766316	0.129718	8.6051e-08	0.00139016
TOP3B	22311397	22337213	-	rs12152192	22	22303521	G	C	0.11166	-0.754042	0.22342	0.0010989		-0.565728	0.113832	3.8791e-06	0.0102681
TOP3B	22311397	22337213	-	rs3838149	22	22298478	AT	A	0.11165	-0.753769	0.223425	0.0011035		-0.591832	0.112865	1.311e-06	0.0102681
TOP3B	22311397	22337213	-	rs62234965	22	22298664	A	G	0.11165	-0.753769	0.223425	0.0011035		-0.591832	0.112865	1.311e-06	0.0102681
TOP3B	22311397	22337213	-	rs743526	22	22326668	T	C	0.11165	-0.753769	0.223425	0.0011035		-0.581134	0.110771	1.2977e-06	0.0102681
TOP3B	22311397	22337213	-	rs867117	22	22312568	C	T	0.11165	-0.753769	0.223425	0.0011035		-0.578249	0.113065	2.196e-06	0.0102681
TOP3B	22311397	22337213	-	rs867118	22	22312668	C	G	0.11165	-0.753769	0.223425	0.0011035		-0.578357	0.113054	2.1831e-06	0.0102681
TOP3B	22311397	22337213	-	rs9607460	22	22322192	C	A	0.11165	-0.753769	0.223425	0.0011035		-0.584842	0.111457	1.2927e-06	0.0102681
TOP3B	22311397	22337213	-	rs9607461	22	22322274	A	G	0.11165	-0.753769	0.223425	0.0011035		-0.584852	0.11144	1.2879e-06	0.0102681
TOP3B	22311397	22337213	-	rs9610690	22	22304943	G	A	0.11165	-0.753769	0.223425	0.0011035		-0.565971	0.113761	3.8006e-06	0.0102681
TOP3B	22311397	22337213	-	rs9610704	22	22308780	C	A	0.11165	-0.753769	0.223425	0.0011035		-0.57284	0.113501	2.8649e-06	0.0102681
TOP3B	22311397	22337213	-	rs9610750	22	22322138	G	A	0.11165	-0.753769	0.223425	0.0011035		-0.584834	0.11147	1.2963e-06	0.0102681
TOP3B	22311397	22337213	-	rs9610773	22	22329851	G	C	0.11166	-0.753751	0.22343	0.0011041		-0.586384	0.111296	1.1861e-06	0.0102681
TOP3B	22311397	22337213	-	rs56406117	22	22331405	A	G	0.111665	-0.753742	0.223433	0.0011044		-0.58543	0.110436	1.0414e-06	0.0102681
TOP3B	22311397	22337213	-	rs9610796	22	22334527	C	A	0.111655	-0.754631	0.223698	0.0011045		-0.611907	0.11232	5.7488e-07	0.0102681
TOP3B	22311397	22337213	-	rs2266980	22	22332041	T	C	0.11167	-0.753733	0.223436	0.0011047		-0.595914	0.111154	8.1727e-07	0.0102681
TOP3B	22311397	22337213	-	rs10427625	22	22332583	A	G	0.111694	-0.753686	0.223449	0.0011061		-0.604706	0.111778	6.7084e-07	0.0102681
DSCAML1	117298489	117688240	-	rs73585252	11	117624345	T	C	0.0539998	1.03123	0.314663	0.0011065	2.1055e-38
TOP3B	22311397	22337213	-	rs9607473	22	22336512	G	A	0.111825	-0.75358	0.223482	0.0011096		-0.61288	0.112339	5.5703e-07	0.0102681
ANO3	26210829	26684835	+	rs4489698	11	26453788	G	C	0.310563	-0.477827	0.146052	0.0011274	2.7531e-27
PSD4	113914902	113966973	+	rs35873106	2	113944762	G	A	0.0951068	0.826405	0.252624	0.0011287	1.3668e-09
RMDN1	87482447	87526586	-	rs12676754	8	87324535	T	C	0.324951	0.499956	0.148505	0.0011292		0.375436	0.0665807	2.6299e-07	0.00139016
CEP85	26560691	26605299	+	rs57564009	1	26557618	A	T	0.208568	-0.510931	0.151877	0.0011384		0.399524	0.0823707	6.1772e-06	0.037607
ALDH1A2	58245622	58790065	-	rs111705673	15	58631058	G	A	0.0593107	-1.10086	0.337586	0.0011682	2.1094e-45
ALDH1A2	58245622	58790065	-	rs111705673	15	58631058	G	A	0.0593107	-1.10086	0.337586	0.0011682	2.1094e-45
NUSAP1	41624892	41673248	+	rs8043253	15	41503730	C	T	0.432743	-0.475177	0.141621	0.0011715		0.605077	0.118611	2.3113e-06	0.00139016
PHF21B	45277042	45405880	-	rs5766263	22	45386409	C	T	0.237461	0.549505	0.168725	0.0011845	6.1617e-06
CARM1P1	2907073	3053408	-	rs5006111	9	2987384	T	G	0.0688495	0.81923	0.251571	0.0011859	1.1162e-28
DISP2	40650436	40663257	+	rs12911108	15	40628671	G	A	0.0514612	1.12089	0.334952	0.0012055		0.863383	0.15822	5.5424e-07	0.00139016
NEAT1	65190245	65213011	+	rs1784101	11	65241282	T	C	0.413248	-0.45555	0.136209	0.001213		0.460106	0.081115	2.2909e-07	0.00440532
WFIKKN1	680932	684116	+	rs13330447	16	757563	G	T	0.344082	-0.511985	0.153129	0.001217		0.470943	0.0864556	5.7641e-07	0.00139016
NEAT1	65190245	65213011	+	rs2508711	11	65243684	C	A	0.409995	-0.45057	0.134762	0.0012171		0.431648	0.0870087	4.0161e-06	0.00440532
ERBB4	212240446	213403565	-	rs12616462	2	212490272	A	C	0.264956	0.582486	0.179419	0.0012258	8.4525e-48
CEP85	26560691	26605299	+	rs113881951	1	26548946	G	A	0.213495	-0.509713	0.15262	0.0012318		0.389522	0.0827273	1.0654e-05	0.037607
PIK3R5	8782233	8869029	-	rs410141	17	8805641	T	C	0.428572	0.448728	0.138329	0.0012364	1.8898e-05
HIVEP1	12008995	12165232	+	6:12104658	6	12104658	C	CT	0.0100583	-2.19308	0.67648	0.0012447	5.5231e-05
CEP85	26560691	26605299	+	rs6698557	1	26561220	G	C	0.213563	-0.507583	0.152132	0.0012449		0.399524	0.0823707	6.1772e-06	0.037607
TUBA3GP	21419749	21424386	+	rs429738	22	21421425	A	C	0.347223	0.502936	0.155362	0.0012643	0.00074567
UBE3D	83602117	83775560	-	rs61028543	6	83704822	G	C	0.12134	-0.698314	0.209758	0.0012746		0.677616	0.135434	3.4026e-06	0.00139016
WFIKKN1	680932	684116	+	rs13337564	16	757574	T	G	0.49698	-0.484482	0.145641	0.0012853		0.451894	0.0825025	5.0989e-07	0.00139016
RMDN1	87482447	87526586	-	rs7465046	8	87319950	C	T	0.320393	0.489704	0.147243	0.0012883		0.359921	0.0646787	3.5663e-07	0.00139016
KIAA0040	175126123	175162135	-	rs2187958	1	175110955	C	A	0.150485	0.57822	0.173887	0.0012906		0.432735	0.0865722	3.4665e-06	0.00870261
GNA14	80037995	80263223	-	rs5898542	9	80078695	G	GAT	0.172249	-0.728086	0.225537	0.0013024	8.5587e-51
NEAT1	65190245	65213011	+	rs588298	11	65253574	A	G	0.412573	-0.452195	0.136165	0.0013087		0.460106	0.0811019	2.2821e-07	0.00440532
PEX7	137143717	137235075	+	rs34404520	6	137158668	T	C	0.0793932	0.896422	0.270386	0.0013325		-0.678917	0.121038	2.9719e-07	0.00139016
MCUR1	13786789	13814800	-	rs577267	6	13758579	T	G	0.3725	-0.510713	0.154067	0.0013344		0.41463	0.0709074	1.1064e-07	0.00139016
DIP2C	320130	735683	-	rs10904398	10	562805	G	A	0.489617	-0.508785	0.158009	0.0013384	7.5518e-26
FRMD4B	69219141	69591734	-	rs77444823	3	69245102	C	T	0.0444175	1.16153	0.361444	0.001367	2.0479e-05
CNBD1	87878670	88627447	+	rs80092445	8	88070276	A	G	0.0194078	1.58265	0.492744	0.0013745	0.00042145
PNPLA7	140354404	140444986	-	rs10746563	9	140444078	T	C	0.46571	0.499698	0.151239	0.0013817		0.676726	0.0906601	1.0177e-10	0.00139016
TOP3B	22311397	22337213	-	rs11089841	22	22324388	T	C	0.112296	-0.739944	0.224081	0.0013902		-0.58479	0.110974	1.1817e-06	0.0102681
EPHB2	23037332	23241818	+	rs4655114	1	23131185	C	T	0.482956	-0.482227	0.146117	0.0013983		0.548025	0.0826109	3.8851e-09	0.00139016
MRPL21	68658744	68671303	-	rs10896379	11	68680577	C	T	0.135922	0.63428	0.192226	0.0014012		-0.781136	0.144265	6.5822e-07	0.00139016
SMC1B	45739944	45809500	-	rs6006995	22	45748812	A	C	0.474942	-0.48463	0.152182	0.0015041	5.7197e-06
GCNT1	79034752	79122332	+	rs570212	9	79112701	C	T	0.474466	-0.397301	0.125169	0.0015564	4.6112e-12
OLFM3	102268130	102462586	-	rs2039944	1	102297957	A	G	0.5	-0.410713	0.129546	0.0015754	5.55e-06
SUZ12P	29036317	29117926	+	rs199867801	17	29246129	T	TG	0.428954	-0.506673	0.15556	0.0016048		-1.17275	0.16472	4.6591e-10	0.00139016
TEFM	29224354	29231547	-	rs199867801	17	29246129	T	TG	0.428954	-0.506673	0.15556	0.0016048		-1.18546	0.185276	1.0725e-08	0.00139016
NUSAP1	41624892	41673248	+	rs34536592	15	41590298	C	CT	0.362005	-0.515214	0.158189	0.0016055		0.695415	0.10449	3.5393e-09	0.00139016
SLC25A36	140660672	140698775	+	rs141220432	3	140676800	C	T	0.0201165	1.5366	0.485715	0.0016109	4.4098e-12
EPHB2	23037332	23241818	+	rs10917304	1	23131173	C	T	0.258908	0.470401	0.14451	0.0016147		-0.476888	0.0972794	5.05e-06	0.00139016
EPHB2	23037332	23241818	+	rs12133964	1	23135015	G	A	0.257044	0.462519	0.142103	0.0016164		-0.476888	0.0972794	5.05e-06	0.00139016
EPHB2	23037332	23241818	+	rs10465531	1	23133792	G	A	0.25732	0.46221	0.142142	0.0016322		-0.476888	0.0972794	5.05e-06	0.00139016
EPHB2	23037332	23241818	+	rs10465543	1	23134218	G	A	0.257282	0.461837	0.142055	0.0016354		-0.476888	0.0972794	5.05e-06	0.00139016
MRPL21	68658744	68671303	-	rs3794027	11	68697336	T	C	0.287005	0.501192	0.154223	0.0016423		-0.685541	0.0894274	4.1644e-11	0.00139016
IGHMBP2	68671310	68708067	+	rs3794027	11	68697336	T	C	0.287005	0.501192	0.154223	0.0016423		0.548276	0.0943353	1.2829e-07	0.00139016
NKAIN4	61872136	61904046	-	rs78017705	20	61880073	G	A	0.0804563	0.786848	0.242488	0.001668		0.715166	0.134227	9.3412e-07	0.00242756
SYT1	79257773	79845788	+	rs925717	12	79379050	C	T	0.102019	0.716856	0.227527	0.0016803	4.8281e-23
EVI5	92974253	93257961	-	rs56144352	1	93062021	T	C	0.0436893	-1.17153	0.372273	0.0017005	7.9399e-112
PTPRS	5158506	5340814	-	rs186870819	19	5225558	G	C	0.019432	1.58626	0.504633	0.0017204	0.00057568
SLC25A34	16062900	16067891	+	rs12744547	1	16062378	A	G	0.24482	-0.571174	0.176578	0.0017227		-0.605941	0.0984819	3.0587e-08	0.00343746
ARAP1	72396114	72504644	-	rs728847	11	72416733	G	T	0.251898	-0.48837	0.155685	0.001757	1.0287e-08
CDKAL1	20534688	21232635	+	rs3749925	6	20712461	C	G	0.153131	0.620381	0.197909	0.0017698	0.00013811
FRMD4A	13685706	14504141	-	rs34064874	10	14494455	AC	A	0.0720731	0.850805	0.271565	0.0017797	5.5425e-46
NUSAP1	41624892	41673248	+	rs10851404	15	41634070	C	G	0.346859	-0.507294	0.157416	0.0017896		0.660481	0.104003	1.3162e-08	0.00139016
LINC00969	195384933	195456422	+	rs9871793	3	195771094	G	C	0.494649	0.470986	0.146299	0.0018082		0.627198	0.116204	7.0578e-07	0.00139016
NBPF2P	21751118	21754460	-	rs12729540	1	21814679	T	C	0.424932	-0.528652	0.164575	0.0018492		0.696848	0.142307	5.158e-06	0.00139016
NBPF3	21766621	21811498	+	rs12729540	1	21814679	T	C	0.424932	-0.528652	0.164575	0.0018492		-0.980447	0.0939179	1.8176e-16	0.00139016
SNX31	101585116	101675643	-	rs1786341	8	101681104	T	C	0.437354	0.452234	0.140858	0.0018589		0.633876	0.103256	3.245e-08	0.00139016
PRDM15	43218385	43299591	-	rs73361595	21	43294375	C	T	0.235049	0.524004	0.168036	0.0018656	1.4408e-54
TMTC2	83080659	83528649	+	rs67164668	12	83411814	T	TTG	0.158107	-0.594224	0.190928	0.0019028	1.0149e-09
MCM4	48872745	48890720	+	rs11996817	8	48983893	G	A	0.0242718	1.39407	0.435933	0.0019341		0.704003	0.148124	8.9943e-06	0.00242756
MCM4	48872745	48890720	+	rs1237362	8	48821947	C	T	0.0242718	-1.39407	0.435933	0.0019341		-0.703272	0.148356	9.4302e-06	0.00242756
MCM4	48872745	48890720	+	rs2632503	8	48621220	T	C	0.0242718	-1.39407	0.435933	0.0019341		-0.658228	0.144501	1.9036e-05	0.00242756
MCM4	48872745	48890720	+	rs4873776	8	48983530	A	T	0.0242718	1.39407	0.435933	0.0019341		0.703978	0.148164	9.0437e-06	0.00242756
NAA11	80146848	80247204	-	rs1979508	4	80231746	C	T	0.3535	0.483745	0.155685	0.0019343	8.7277e-07
FAM154A	18927656	19033251	-	rs10511668	9	19022470	C	T	0.359223	0.441432	0.142108	0.0019399	2.7527e-71
UBE3D	83602117	83775560	-	rs11758364	6	83704533	C	A	0.126214	-0.663546	0.207914	0.0019737		0.677616	0.135434	3.4026e-06	0.00139016
NKAIN4	61872136	61904046	-	rs79895489	20	61876874	C	T	0.0813495	0.771991	0.242324	0.0020089		0.71848	0.133904	8.0259e-07	0.00242756
STAP2	4324040	4342783	-	rs6510807	19	4347573	C	T	0.390894	-0.526016	0.165157	0.0020142		0.705171	0.100742	7.8843e-10	0.00139016
TACC2	123748689	124014060	+	rs7068115	10	123783781	T	C	0.258194	-0.454677	0.147131	0.0020426	1.4764e-06
ZNF593	26496362	26498551	+	rs2802345	1	26501245	C	G	0.271184	0.490073	0.154367	0.0020795		-0.556475	0.0677284	3.5844e-12	0.00139016
CNKSR1	26503894	26516377	+	rs2802345	1	26501245	C	G	0.271184	0.490073	0.154367	0.0020795		0.561829	0.0985421	2.0307e-07	0.00139016
DTWD2	118173017	118324240	-	rs148764190	5	118256303	A	ATTC	0.286626	0.568456	0.184341	0.0020862	1.3236e-33
NKAIN4	61872136	61904046	-	rs77015723	20	61893390	G	A	0.0568674	0.983025	0.309859	0.0020941		0.730458	0.140699	1.6146e-06	0.00242756
CCNO	54526980	54529508	-	rs77034403	5	54503876	AAAG	A	0.154333	-0.602135	0.190142	0.0021318		-0.804121	0.154301	1.4922e-06	0.00139016
JMJD8	732953	734529	-	rs144906917	16	741688	A	G	0.128642	-0.676753	0.213892	0.0021503		0.661548	0.12654	1.3964e-06	0.0078388
CCNO	54526980	54529508	-	rs189208	5	54505745	A	G	0.154976	-0.598478	0.189175	0.0021528		-0.804819	0.154138	1.4334e-06	0.00139016
ZNF385D	21459915	22414812	-	rs76753136	3	21812158	C	T	0.178379	0.588949	0.191812	0.0021768	2.2191e-13
LRRIQ3	74491699	74663871	-	rs10789388	1	74568752	C	G	0.466019	-0.432897	0.136998	0.0021779		-0.703565	0.105674	3.5005e-09	0.00139016
CCNO	54526980	54529508	-	rs334890	5	54525472	G	A	0.166248	-0.550581	0.174255	0.0021797		-0.817109	0.149529	5.3715e-07	0.00139016
CCNO	54526980	54529508	-	rs334891	5	54525498	C	T	0.166248	-0.550581	0.174255	0.0021797		-0.817109	0.149529	5.3715e-07	0.00139016
CCNO	54526980	54529508	-	rs336097	5	54509029	G	A	0.156416	-0.592208	0.187436	0.0021804		-0.805907	0.153836	1.3374e-06	0.00139016
FUT1	49251268	49258647	-	rs148521911	19	49255209	C	CA	0.146175	0.687967	0.224161	0.0021865	3.3253e-91
NUSAP1	41624892	41673248	+	rs1659227	15	41472398	G	A	0.473898	0.46323	0.14671	0.0021945		-0.566581	0.117278	6.6541e-06	0.00139016
CSMD1	2792875	4852494	-	rs11781172	8	4460399	A	G	0.344524	0.514239	0.167687	0.0022034	5.9333e-50
USP45	99880190	99969604	-	rs11965974	6	99958836	T	C	0.0865777	-0.793882	0.259112	0.0022232	3.3394e-53
ZNF423	49521435	49891830	-	rs1861657	16	49675807	G	T	0.381049	0.455178	0.148651	0.0022359	1.5553e-07
GAS8	90087238	90111383	+	rs113891247	16	90047757	T	A	0.0390146	-1.10719	0.352656	0.0023194		0.734436	0.146024	3.0687e-06	0.0141685
LRRIQ3	74491699	74663871	-	rs6680375	1	74617281	G	T	0.451359	-0.435852	0.138899	0.0023315		-0.66142	0.105895	2.0575e-08	0.00139016
LRRIQ3	74491699	74663871	-	rs1601152	1	74594901	G	A	0.451417	-0.435638	0.13891	0.0023446		-0.661376	0.105893	2.0606e-08	0.00139016
SNX31	101585116	101675643	-	rs1786345	8	101674751	A	C	0.434577	0.450236	0.143724	0.0023698		0.625642	0.105329	7.5147e-08	0.00139016
S100A13	153591263	153603836	-	rs9661993	1	153656405	C	G	0.353238	-0.436838	0.139458	0.0023716		0.27233	0.0564388	6.8063e-06	0.00139016
NEAT1	65190245	65213011	+	rs2957269	11	65243007	C	G	0.40364	-0.417517	0.133314	0.0023757		0.407798	0.0853365	8.1424e-06	0.00440532
PTPRN2	157331750	158380480	-	rs73745162	7	157950710	C	T	0.134665	-0.618897	0.203384	0.0023761	0.00013405
NEAT1	65190245	65213011	+	rs661403	11	65242478	A	G	0.403951	-0.417829	0.133456	0.002383		0.451916	0.0814545	3.8186e-07	0.00440532
NFIB	14081842	14398982	-	rs59157653	9	14172886	A	T	0.343222	-0.468682	0.154447	0.0024405	2.2645e-89
NUSAP1	41624892	41673248	+	rs1655558	15	41787585	T	G	0.344031	-0.536432	0.17189	0.0024582		0.632547	0.120513	1.2847e-06	0.00139016
FAS	90750414	90775542	+	rs10509561	10	90751912	T	A	0.257364	-0.502225	0.161066	0.0024784		0.561534	0.102574	5.1592e-07	0.00139016
SEC23B	18488137	18542059	+	rs6081306	20	18677882	C	A	0.152981	0.5777	0.185373	0.0024915		-0.828465	0.139082	7.0037e-08	0.00242756
FAS	90750414	90775542	+	rs4064	10	90751380	G	C	0.257942	-0.502011	0.161414	0.0025406		0.561478	0.102569	5.1651e-07	0.00139016
SCAP	47455203	47518616	-	rs13087426	3	47069278	T	G	0.395019	-0.417541	0.134281	0.0025455		-0.375567	0.0792272	9.4316e-06	0.0401389
CCNO	54526980	54529508	-	rs390831	5	54513508	C	T	0.171495	-0.536882	0.172995	0.0025929		-0.86138	0.147284	1.1021e-07	0.00139016
NUSAP1	41624892	41673248	+	rs690733	15	41476465	G	A	0.470874	-0.447978	0.14484	0.0026781		0.560679	0.117315	8.1245e-06	0.00139016
ACSS3	81331594	81650533	+	rs1185534	12	81338153	C	T	0.470844	0.521074	0.173411	0.0026812	4.2189e-45
NUSAP1	41624892	41673248	+	rs551482	15	41477133	C	T	0.470835	0.447973	0.144865	0.0026827		-0.560696	0.117317	8.1227e-06	0.00139016
NUSAP1	41624892	41673248	+	rs691702	15	41474399	C	G	0.470888	-0.447872	0.144873	0.0026899		0.56389	0.117298	7.2929e-06	0.00139016
NUSAP1	41624892	41673248	+	rs1717196	15	41479218	C	G	0.470617	-0.447771	0.144874	0.0026958		0.574388	0.119221	7.0038e-06	0.00139016
NUSAP1	41624892	41673248	+	rs2918462	15	41481254	A	G	0.470422	0.447576	0.144893	0.0027104		-0.560679	0.117315	8.1245e-06	0.00139016
NUSAP1	41624892	41673248	+	rs1659228	15	41471978	A	G	0.471005	-0.447342	0.144982	0.0027396		0.567166	0.117272	6.5202e-06	0.00139016
DAB1	57460451	59012406	-	rs150300744	1	58453519	G	GT	0.284744	-0.47835	0.159574	0.0027425	6.9309e-21
CEP290	88442793	88535993	-	rs59691324	12	88444339	T	C	0.0483641	1.07098	0.357295	0.0027442	4.0796e-33
CCNO	54526980	54529508	-	rs463351	5	54516058	A	T	0.172748	-0.527473	0.171435	0.0028134		-0.850788	0.144801	9.8387e-08	0.00139016
NUSAP1	41624892	41673248	+	rs28737302	15	41469943	G	A	0.471194	-0.446552	0.145137	0.0028138		0.569855	0.117248	5.944e-06	0.00139016
KALRN	123798870	124445172	+	rs3058054	3	124423385	CTTTT	C	0.290306	-0.432651	0.144852	0.0028376	7.3925e-05
NUSAP1	41624892	41673248	+	rs11858678	15	41467932	A	G	0.471379	-0.445741	0.145288	0.0028901		0.571868	0.117229	5.544e-06	0.00139016
JAK2	4985033	5128183	+	rs57299248	9	5062932	C	G	0.461262	-0.429979	0.144429	0.0029257	3.7982e-76
UNC79	93799565	94174222	+	rs56173553	14	93850258	A	ACT	0.0503835	-0.864681	0.290809	0.0029601	4.0644e-06
TPSB2	1277272	1280214	-	rs2745145	16	1277472	A	G	0.228155	0.547687	0.179152	0.0029874		-1.17502	0.129548	7.8887e-14	0.00139016
CCNO	54526980	54529508	-	rs334880	5	54520438	G	A	0.170549	-0.5359	0.175305	0.0029887		-0.823487	0.149928	4.792e-07	0.00139016
NBPF2P	21751118	21754460	-	rs35175190	1	21795432	G	GA	0.197029	-0.529518	0.173262	0.002996		0.845777	0.164315	1.9264e-06	0.00139016
NKAIN4	61872136	61904046	-	rs75320186	20	61866516	G	T	0.0765049	0.732241	0.239664	0.003004		0.727354	0.13612	8.7768e-07	0.00242756
CCNO	54526980	54529508	-	rs467205	5	54513260	A	G	0.17665	-0.523486	0.171385	0.0030116		-0.863774	0.146775	9.4576e-08	0.00139016
RMDN1	87482447	87526586	-	rs13279850	8	87477800	C	T	0.354495	0.446289	0.146263	0.0030408		0.353361	0.0561587	1.6896e-08	0.00139016
NBPF2P	21751118	21754460	-	rs12563420	1	21786938	G	A	0.197131	-0.528842	0.173389	0.0030524		0.845777	0.164315	1.9264e-06	0.00139016
PNPLA7	140354404	140444986	-	rs928046	9	140487108	T	C	0.387675	0.431238	0.141424	0.0030595		0.507842	0.100365	2.7225e-06	0.00139016
LIN52	74551499	74667936	+	rs7153587	14	74509660	A	G	0.369859	0.412372	0.135541	0.0031236		0.512937	0.0985255	1.5238e-06	0.00139016
LIN52	74551499	74667936	+	rs7160498	14	74512199	C	A	0.369859	0.412372	0.135541	0.0031236		0.519143	0.0991952	1.3656e-06	0.00139016
NUSAP1	41624892	41673248	+	rs57093858	15	41418499	TA	T	0.358368	-0.487923	0.160836	0.0032075		0.60389	0.118474	2.3494e-06	0.00139016
MET	116312444	116438440	+	rs2402118	7	116428573	A	C	0.276699	0.469383	0.154789	0.0032197		0.789022	0.0801829	2.5592e-15	0.00139016
PMM2	8882680	8943188	+	rs72766359	16	8885792	G	A	0.163447	0.598319	0.19735	0.0032261		0.429036	0.0824245	1.5294e-06	0.0250388
LIN52	74551499	74667936	+	rs2072293	14	74537885	T	G	0.368932	0.409982	0.135297	0.003241		0.512937	0.0985255	1.5238e-06	0.00139016
LIN52	74551499	74667936	+	rs7147847	14	74530995	T	C	0.368932	0.409982	0.135297	0.003241		0.503946	0.1001	3.0107e-06	0.00139016
LIN52	74551499	74667936	+	rs7150352	14	74540773	T	C	0.368932	0.409982	0.135297	0.003241		0.508545	0.103217	4.5871e-06	0.00139016
LIN52	74551499	74667936	+	rs7359103	14	74520660	A	C	0.368932	0.409982	0.135297	0.003241		0.564706	0.106053	9.4671e-07	0.00139016
LIN52	74551499	74667936	+	rs7359108	14	74520915	A	G	0.368932	0.409982	0.135297	0.003241		0.508272	0.103168	4.5923e-06	0.00139016
LIN52	74551499	74667936	+	rs75824542	14	74523047	G	C	0.368932	0.409982	0.135297	0.003241		0.514158	0.0985919	1.4707e-06	0.00139016
WDSUB1	160092304	160143310	-	rs11695076	2	160152286	A	T	0.393445	0.4372	0.144745	0.0033379		0.570118	0.101894	3.1472e-07	0.00139016
ULK4	41288090	42003922	-	3:42027247	3	42027247	TA	T	0.0163058	1.88385	0.624944	0.0033993		0.852559	0.131885	8.0736e-09	0.00139016
NUSAP1	41624892	41673248	+	rs4368143	15	41655435	T	G	0.348471	-0.490497	0.162759	0.0034074		0.684008	0.102539	3.3109e-09	0.00139016
NEAT1	65190245	65213011	+	rs1616810	11	65220105	A	G	0.419558	-0.426953	0.141683	0.0034094		0.449125	0.0877576	2.1657e-06	0.00440532
S100A13	153591263	153603836	-	rs4351684	1	153636860	A	G	0.368985	-0.401526	0.13325	0.0034104		0.29225	0.0574291	2.4283e-06	0.00139016
LIN52	74551499	74667936	+	rs2358628	14	74631757	A	C	0.38835	-0.414631	0.137741	0.0034425		-0.476011	0.0969455	4.8982e-06	0.00139016
EPHB2	23037332	23241818	+	rs4655117	1	23137631	C	T	0.357107	0.404565	0.134405	0.0034443		-0.509564	0.0842537	4.7675e-08	0.00139016
CDYL2	80631803	80838226	-	rs73579962	16	80819738	C	T	0.251131	-0.519128	0.177524	0.003449	8.3385e-85
UBE3D	83602117	83775560	-	rs62419173	6	83693232	T	C	0.0956117	-0.697748	0.231876	0.0034537		0.827259	0.132736	2.181e-08	0.00139016
BDH1	197236654	197300194	-	rs35307759	3	197266501	G	A	0.217912	0.475862	0.1628	0.0034628	8.0591e-05
ACSS3	81331594	81650533	+	rs371934557	12	81466988	CT	C	0.280861	0.495972	0.169879	0.0034995	3.176e-12
RMDN1	87482447	87526586	-	rs148588120	8	87370707	GA	G	0.352262	-0.452596	0.150713	0.0035177		-0.330629	0.0574257	1.6093e-07	0.00139016
SMYD3	245912642	246670614	-	rs150069389	1	246164839	G	GC	0.469767	0.410071	0.140615	0.0035353	3.2816e-80
ADAT1	75630879	75657198	-	rs2650400	16	75550537	A	G	0.456311	-0.492703	0.164394	0.0035811		0.567616	0.114956	4.3988e-06	0.015071
TRAK1	42055294	42267381	+	rs9511	3	42253757	C	T	0.337675	0.443242	0.152318	0.0036047	1.604e-12
RMDN1	87482447	87526586	-	rs2953511	8	87340870	G	A	0.353102	0.452748	0.151187	0.0036075		0.353378	0.0561669	1.6941e-08	0.00139016
AMIGO1	110046797	110052360	-	rs4970764	1	110009106	C	G	0.365325	0.4554	0.152088	0.003611		-0.294188	0.0601759	5.321e-06	0.00139016
UBE3D	83602117	83775560	-	rs11751698	6	83708583	C	T	0.0849466	-0.717777	0.239767	0.0036183		0.847393	0.13108	8.063e-09	0.00139016
RMDN1	87482447	87526586	-	rs4490816	8	87384938	T	C	0.352136	-0.451054	0.15069	0.0036225		-0.353396	0.0561988	1.7177e-08	0.00139016
RMDN1	87482447	87526586	-	rs4587306	8	87385511	T	C	0.352136	-0.451054	0.15069	0.0036225		-0.353396	0.0561988	1.7177e-08	0.00139016
RMDN1	87482447	87526586	-	rs4961188	8	87383033	T	C	0.352136	-0.451054	0.15069	0.0036225		-0.353398	0.0562026	1.7206e-08	0.00139016
RMDN1	87482447	87526586	-	rs6471309	8	87387760	T	C	0.352141	-0.451053	0.15069	0.0036225		-0.353398	0.0562026	1.7206e-08	0.00139016
RMDN1	87482447	87526586	-	rs7816275	8	87373404	A	G	0.352136	-0.451054	0.15069	0.0036225		-0.353364	0.0561613	1.6912e-08	0.00139016
RMDN1	87482447	87526586	-	rs10093729	8	87372390	C	A	0.352126	-0.451046	0.150693	0.0036237		-0.356005	0.0536242	3.8007e-09	0.00139016
RMDN1	87482447	87526586	-	rs7832493	8	87371533	A	C	0.352126	-0.451036	0.150695	0.0036248		-0.353364	0.0561613	1.6912e-08	0.00139016
RMDN1	87482447	87526586	-	rs34743393	8	87368394	GT	G	0.352112	-0.451028	0.150698	0.003626		-0.334162	0.0561945	7.3075e-08	0.00139016
RMDN1	87482447	87526586	-	rs7841690	8	87365359	T	C	0.352112	-0.451008	0.150701	0.0036282		-0.353379	0.0561608	1.689e-08	0.00139016
RMDN1	87482447	87526586	-	rs10097450	8	87358677	G	A	0.352087	-0.450971	0.15071	0.0036328		-0.35343	0.0562049	1.7183e-08	0.00139016
UBE3D	83602117	83775560	-	rs12210375	6	83700385	T	C	0.0928592	-0.693249	0.231683	0.0036336		0.827259	0.132736	2.181e-08	0.00139016
CCNO	54526980	54529508	-	rs334877	5	54518687	T	C	0.179612	-0.499847	0.167175	0.0036584		-0.863774	0.146775	9.4576e-08	0.00139016
MCM4	48872745	48890720	+	rs4873777	8	48984250	A	C	0.0289369	1.19857	0.401242	0.0036891		0.704003	0.148124	8.9943e-06	0.00242756
GXYLT2	72937224	73026077	+	rs6776637	3	72992817	G	A	0.397841	0.384112	0.128592	0.0036903		0.583187	0.115028	2.6171e-06	0.032165
C2ORF71	29284356	29297127	-	rs2028938	2	29277355	C	G	0.39967	0.396461	0.132791	0.0037065		-0.60478	0.115119	1.2606e-06	0.00139016
LRRIQ3	74491699	74663871	-	rs1032082	1	74531987	A	G	0.460684	-0.413021	0.138377	0.0037159		-0.619072	0.110196	2.8661e-07	0.00139016
NDUFA6	42481529	42486959	-	rs1989202	22	42486080	G	A	0.108893	0.731484	0.245077	0.0037164		1.00124	0.173243	1.4694e-07	0.00343746
MCM4	48872745	48890720	+	rs13263308	8	48983650	G	A	0.0289757	1.19561	0.40074	0.0037299		0.704003	0.148124	8.9943e-06	0.00242756
CCNO	54526980	54529508	-	rs163104	5	54529630	A	C	0.188413	0.483565	0.162108	0.0037356		0.807647	0.145719	3.9068e-07	0.00139016
UBE3D	83602117	83775560	-	rs12209557	6	83691291	A	T	0.0935291	-0.691503	0.23182	0.0037362		0.829078	0.132681	2.0345e-08	0.00139016
RMDN1	87482447	87526586	-	rs13267782	8	87481887	G	T	0.349335	0.4491	0.150603	0.0037465		0.35336	0.0561574	1.6886e-08	0.00139016
CCNO	54526980	54529508	-	rs334881	5	54520702	A	G	0.181641	-0.493499	0.165543	0.0037568		-0.819056	0.143979	2.1401e-07	0.00139016
RMDN1	87482447	87526586	-	rs7017706	8	87480890	C	T	0.349524	0.448441	0.150447	0.0037608		0.35336	0.0561574	1.6886e-08	0.00139016
TOP3B	22311397	22337213	-	rs12152140	22	22301673	C	G	0.101942	-0.694321	0.232943	0.0037618		-0.598259	0.115809	1.7889e-06	0.0102681
TOP3B	22311397	22337213	-	rs62234964	22	22298347	T	G	0.101942	-0.694321	0.232943	0.0037618		-0.598262	0.115815	1.7906e-06	0.0102681
TOP3B	22311397	22337213	-	rs62234966	22	22298752	T	C	0.101942	-0.694321	0.232943	0.0037618		-0.598262	0.115815	1.7906e-06	0.0102681
TOP3B	22311397	22337213	-	rs77918634	22	22297961	C	T	0.101942	-0.694321	0.232943	0.0037618		-0.598262	0.115815	1.7906e-06	0.0102681
TOP3B	22311397	22337213	-	rs9607424	22	22299622	G	C	0.101942	-0.694321	0.232943	0.0037618		-0.598262	0.115815	1.7906e-06	0.0102681
RMDN1	87482447	87526586	-	rs13279589	8	87477723	C	T	0.349476	0.448424	0.150466	0.0037663		0.352339	0.0569411	2.6364e-08	0.00139016
RMDN1	87482447	87526586	-	rs13252046	8	87477751	G	T	0.349505	0.448298	0.150433	0.0037685		0.353361	0.0561587	1.6896e-08	0.00139016
RMDN1	87482447	87526586	-	rs13261901	8	87478717	G	C	0.349505	0.448298	0.150433	0.0037685		0.35336	0.0561574	1.6886e-08	0.00139016
RMDN1	87482447	87526586	-	rs71275855	8	87477553	G	GAAACA	0.349505	0.448298	0.150433	0.0037685		0.353495	0.0561593	1.6729e-08	0.00139016
RMDN1	87482447	87526586	-	rs10541166	8	87407638	GAT	G	0.349437	-0.448286	0.15043	0.0037688		-0.353348	0.0561574	1.6902e-08	0.00139016
TOM1L1	52976748	53037988	+	rs244315	17	53214654	C	T	0.25949	0.482036	0.161761	0.00377		-0.433334	0.0879732	4.6084e-06	0.0252595
RMDN1	87482447	87526586	-	rs8635	8	87479810	C	T	0.349549	0.44832	0.150448	0.0037703		0.353688	0.0561444	1.6368e-08	0.00139016
RMDN1	87482447	87526586	-	rs59046717	8	87477149	CGT	C	0.349558	0.448329	0.150452	0.0037705		0.346841	0.0574041	4.8871e-08	0.00139016
RMDN1	87482447	87526586	-	rs12544463	8	87481114	A	G	0.349558	0.448317	0.150457	0.0037724		0.352826	0.0563447	1.9226e-08	0.00139016
RMDN1	87482447	87526586	-	rs13261956	8	87478765	G	A	0.349456	0.448222	0.150427	0.0037729		0.353916	0.0563683	1.7902e-08	0.00139016
RMDN1	87482447	87526586	-	rs71502658	8	87478785	T	A	0.349456	0.448222	0.150427	0.0037729		0.342452	0.056517	4.5453e-08	0.00139016
RMDN1	87482447	87526586	-	rs61106663	8	87477081	G	C	0.34951	0.448231	0.150431	0.003773		0.353361	0.0561587	1.6896e-08	0.00139016
RMDN1	87482447	87526586	-	rs72606633	8	87476236	T	C	0.34951	0.448231	0.150431	0.003773		0.353361	0.0561587	1.6896e-08	0.00139016
RMDN1	87482447	87526586	-	rs7461668	8	87475630	A	G	0.34951	0.448231	0.150431	0.003773		0.353683	0.0562623	1.7325e-08	0.00139016
RMDN1	87482447	87526586	-	rs1135451	8	87483608	T	C	0.349544	0.448256	0.150442	0.0037736		0.35336	0.0561574	1.6886e-08	0.00139016
RMDN1	87482447	87526586	-	rs13260345	8	87483721	T	C	0.349544	0.448256	0.150442	0.0037736		0.35336	0.0561574	1.6886e-08	0.00139016
RMDN1	87482447	87526586	-	rs13272148	8	87481853	T	C	0.349539	0.448241	0.150439	0.0037742		0.35336	0.0561574	1.6886e-08	0.00139016
RMDN1	87482447	87526586	-	rs28645771	8	87435972	T	C	0.349505	-0.448236	0.150438	0.0037742		-0.347591	0.0588564	8.6706e-08	0.00139016
RMDN1	87482447	87526586	-	rs13269259	8	87470453	G	A	0.349519	0.44818	0.150431	0.0037768		0.353362	0.0561613	1.6915e-08	0.00139016
RMDN1	87482447	87526586	-	rs10095498	8	87425651	C	T	0.349515	-0.448164	0.150428	0.0037775		-0.353742	0.0562012	1.6751e-08	0.00139016
RMDN1	87482447	87526586	-	rs10098356	8	87442667	A	G	0.349515	-0.448164	0.150428	0.0037775		-0.353742	0.0562012	1.6751e-08	0.00139016
RMDN1	87482447	87526586	-	rs10956830	8	87430483	T	A	0.349515	-0.448164	0.150428	0.0037775		-0.353742	0.0562012	1.6751e-08	0.00139016
RMDN1	87482447	87526586	-	rs12541793	8	87462558	G	A	0.349515	0.448164	0.150428	0.0037775		0.353362	0.0561613	1.6915e-08	0.00139016
RMDN1	87482447	87526586	-	rs12543544	8	87451388	C	T	0.349515	0.448164	0.150428	0.0037775		0.352252	0.0586081	5.5885e-08	0.00139016
RMDN1	87482447	87526586	-	rs12550142	8	87471861	C	A	0.349515	0.448164	0.150428	0.0037775		0.353362	0.05616	1.6906e-08	0.00139016
RMDN1	87482447	87526586	-	rs12678720	8	87457929	T	G	0.349515	0.448164	0.150428	0.0037775		0.353362	0.0561613	1.6915e-08	0.00139016
RMDN1	87482447	87526586	-	rs12678772	8	87458138	T	A	0.349515	0.448164	0.150428	0.0037775		0.353362	0.0561613	1.6915e-08	0.00139016
RMDN1	87482447	87526586	-	rs12679811	8	87465370	T	C	0.349515	0.448164	0.150428	0.0037775		0.353362	0.0561613	1.6915e-08	0.00139016
RMDN1	87482447	87526586	-	rs13251006	8	87469105	C	T	0.349515	0.448164	0.150428	0.0037775		0.353362	0.0561613	1.6915e-08	0.00139016
RMDN1	87482447	87526586	-	rs13253261	8	87458500	T	C	0.349515	0.448164	0.150428	0.0037775		0.353362	0.0561613	1.6915e-08	0.00139016
RMDN1	87482447	87526586	-	rs13253296	8	87448245	C	T	0.349515	0.448164	0.150428	0.0037775		0.353961	0.0562048	1.6502e-08	0.00139016
RMDN1	87482447	87526586	-	rs13253515	8	87458596	T	A	0.349515	0.448164	0.150428	0.0037775		0.343118	0.0568146	4.946e-08	0.00139016
RMDN1	87482447	87526586	-	rs13256765	8	87457833	C	T	0.349515	0.448164	0.150428	0.0037775		0.353362	0.0561613	1.6915e-08	0.00139016
RMDN1	87482447	87526586	-	rs13258126	8	87453378	G	T	0.349515	0.448164	0.150428	0.0037775		0.353362	0.0561613	1.6915e-08	0.00139016
RMDN1	87482447	87526586	-	rs13264364	8	87466385	G	T	0.349515	0.448164	0.150428	0.0037775		0.353362	0.0561613	1.6915e-08	0.00139016
RMDN1	87482447	87526586	-	rs13273338	8	87453361	T	G	0.349515	0.448164	0.150428	0.0037775		0.353362	0.0561613	1.6915e-08	0.00139016
RMDN1	87482447	87526586	-	rs13282351	8	87484669	C	T	0.349515	0.448164	0.150428	0.0037775		0.35336	0.0561574	1.6886e-08	0.00139016
RMDN1	87482447	87526586	-	rs28378899	8	87434500	G	C	0.349515	-0.448164	0.150428	0.0037775		-0.34945	0.0534157	5.7762e-09	0.00139016
RMDN1	87482447	87526586	-	rs28561640	8	87425638	G	A	0.349515	-0.448164	0.150428	0.0037775		-0.353742	0.0562012	1.6751e-08	0.00139016
RMDN1	87482447	87526586	-	rs34227066	8	87449366	C	T	0.349515	0.448164	0.150428	0.0037775		0.353362	0.0561613	1.6915e-08	0.00139016
RMDN1	87482447	87526586	-	rs34794500	8	87449995	G	A	0.349515	0.448164	0.150428	0.0037775		0.353362	0.0561613	1.6915e-08	0.00139016
RMDN1	87482447	87526586	-	rs35305043	8	87409657	C	CTA	0.349515	-0.448164	0.150428	0.0037775		-0.35396	0.0562021	1.6482e-08	0.00139016
RMDN1	87482447	87526586	-	rs370688411	8	87418082	AAG	A	0.349515	-0.448164	0.150428	0.0037775		-0.353791	0.0562029	1.6702e-08	0.00139016
RMDN1	87482447	87526586	-	rs4379426	8	87412328	A	G	0.349515	-0.448164	0.150428	0.0037775		-0.352325	0.0572595	3.0547e-08	0.00139016
RMDN1	87482447	87526586	-	rs4379427	8	87412335	A	G	0.349515	-0.448164	0.150428	0.0037775		-0.345727	0.0570021	4.4335e-08	0.00139016
RMDN1	87482447	87526586	-	rs6471314	8	87400459	G	A	0.349515	-0.448164	0.150428	0.0037775		-0.35336	0.0561574	1.6886e-08	0.00139016
RMDN1	87482447	87526586	-	rs6471316	8	87403587	G	C	0.349515	-0.448164	0.150428	0.0037775		-0.35336	0.0561574	1.6886e-08	0.00139016
RMDN1	87482447	87526586	-	rs67123356	8	87453992	A	C	0.349515	0.448164	0.150428	0.0037775		0.353362	0.0561613	1.6915e-08	0.00139016
RMDN1	87482447	87526586	-	rs6992287	8	87418960	G	A	0.349515	-0.448164	0.150428	0.0037775		-0.353742	0.0562012	1.6751e-08	0.00139016
RMDN1	87482447	87526586	-	rs6992944	8	87419308	G	T	0.349515	-0.448164	0.150428	0.0037775		-0.353742	0.0562012	1.6751e-08	0.00139016
RMDN1	87482447	87526586	-	rs6994529	8	87439224	T	C	0.349515	-0.448164	0.150428	0.0037775		-0.351241	0.0532952	4.6866e-09	0.00139016
RMDN1	87482447	87526586	-	rs7007855	8	87429491	T	G	0.349515	-0.448164	0.150428	0.0037775		-0.353742	0.0562012	1.6751e-08	0.00139016
RMDN1	87482447	87526586	-	rs7017716	8	87429001	G	T	0.349515	-0.448164	0.150428	0.0037775		-0.353742	0.0562012	1.6751e-08	0.00139016
RMDN1	87482447	87526586	-	rs7460342	8	87475137	C	T	0.349515	0.448164	0.150428	0.0037775		0.353362	0.05616	1.6906e-08	0.00139016
RMDN1	87482447	87526586	-	rs7460650	8	87474085	A	G	0.349515	0.448164	0.150428	0.0037775		0.353362	0.05616	1.6906e-08	0.00139016
RMDN1	87482447	87526586	-	rs7461413	8	87470978	C	G	0.349515	0.448164	0.150428	0.0037775		0.353362	0.0561613	1.6915e-08	0.00139016
RMDN1	87482447	87526586	-	rs7830480	8	87403137	T	C	0.349515	-0.448164	0.150428	0.0037775		-0.35336	0.0561574	1.6886e-08	0.00139016
RMDN1	87482447	87526586	-	rs7833049	8	87445898	T	C	0.349515	-0.448164	0.150428	0.0037775		-0.353362	0.0561613	1.6915e-08	0.00139016
RMDN1	87482447	87526586	-	rs7842042	8	87473199	C	T	0.349515	0.448164	0.150428	0.0037775		0.353404	0.0561637	1.688e-08	0.00139016
RMDN1	87482447	87526586	-	rs7846090	8	87467724	A	T	0.349515	0.448164	0.150428	0.0037775		0.353362	0.0561613	1.6915e-08	0.00139016
TOP3B	22311397	22337213	-	rs9607474	22	22336708	C	T	0.0970874	-0.707263	0.237651	0.0038138		-0.618612	0.112153	4.3582e-07	0.0102681
TOP3B	22311397	22337213	-	rs9610729	22	22318671	G	A	0.0970874	-0.707263	0.237651	0.0038138		-0.594504	0.118118	3.0258e-06	0.0102681
HRNR	152184558	152196669	-	rs1858483	1	152310086	T	C	0.126155	0.532774	0.179035	0.0038165		-1.00602	0.189598	1.0206e-06	0.00242756
CCNO	54526980	54529508	-	rs334882	5	54521254	C	T	0.182204	-0.49083	0.164953	0.0038191		-0.819056	0.143979	2.1401e-07	0.00139016
RMDN1	87482447	87526586	-	rs41469550	8	87406544	G	T	0.349728	-0.44783	0.150509	0.0038208		-0.35336	0.0561574	1.6886e-08	0.00139016
RMDN1	87482447	87526586	-	rs13262672	8	87355812	T	C	0.351218	0.449308	0.151029	0.003826		0.35336	0.0561574	1.6886e-08	0.00139016
UBE3D	83602117	83775560	-	rs62419171	6	83690725	C	T	0.0939515	-0.690221	0.232099	0.0038392		0.833566	0.132512	1.7017e-08	0.00139016
JMJD8	732953	734529	-	rs72773411	16	728514	G	A	0.112573	-0.646381	0.217368	0.0038409		0.667059	0.121313	4.6739e-07	0.0078388
HEMK1	50606583	50622366	+	rs417592	3	50610696	A	G	0.232995	0.527972	0.177702	0.0038704		0.568996	0.109433	1.5648e-06	0.00139016
NDUFA6	42481529	42486959	-	rs139043947	22	42480421	G	A	0.11051	0.710821	0.239344	0.0038847		1.04114	0.184145	2.471e-07	0.00343746
IGHMBP2	68671310	68708067	+	rs635529	11	68626294	C	T	0.228602	0.505236	0.170213	0.0039036		0.677256	0.0996571	1.9219e-09	0.00139016
MRPL21	68658744	68671303	-	rs635529	11	68626294	C	T	0.228602	0.505236	0.170213	0.0039036		-0.901953	0.0834035	3.5206e-17	0.00139016
MCTP1	94039446	94620279	-	rs74934291	5	94466386	C	T	0.0145534	-1.7343	0.602165	0.0039515	0.00019445
NDRG3	35280169	35374481	-	rs113096000	20	35308843	A	G	0.0933752	-0.722502	0.250909	0.0039583	0.00051456
RMDN1	87482447	87526586	-	rs12549332	8	87353392	G	A	0.350748	0.448592	0.151395	0.0039645		0.353363	0.05616	1.6904e-08	0.00139016
LINC00607	216476286	216708445	-	rs954800	2	216524826	G	A	0.0201165	-1.41501	0.491667	0.0039772	6.855e-30
RMDN1	87482447	87526586	-	rs34462809	8	87353981	GGA	G	0.350553	0.447633	0.151209	0.0039964		0.364189	0.0580651	1.8411e-08	0.00139016
RMDN1	87482447	87526586	-	rs13254675	8	87353594	C	T	0.35051	0.447521	0.151218	0.0040072		0.353363	0.05616	1.6904e-08	0.00139016
ALDH1B1	38392661	38398658	+	rs4878804	9	38392494	G	C	0.172654	0.564904	0.191036	0.0040359		-0.634676	0.112519	2.6107e-07	0.00242756
S100A13	153591263	153603836	-	rs10797090	1	153624791	G	A	0.367117	-0.394183	0.133307	0.004037		0.294483	0.0574727	2.114e-06	0.00139016
ALDH1B1	38392661	38398658	+	rs9298976	9	38392604	G	T	0.172751	0.564742	0.191017	0.0040424		-0.631634	0.114536	4.3767e-07	0.00242756
RMDN1	87482447	87526586	-	rs4623392	8	87351765	A	T	0.35035	0.447022	0.151254	0.0040551		0.353363	0.05616	1.6904e-08	0.00139016
AHSA2	61404553	61413216	+	rs67183459	2	61506085	C	T	0.144417	-0.522569	0.176848	0.0040616		-0.603084	0.105862	2.0691e-07	0.00139016
RMDN1	87482447	87526586	-	rs7820234	8	87350950	A	C	0.350286	0.446682	0.151253	0.0040821		0.353803	0.0566793	2.0915e-08	0.00139016
RMDN1	87482447	87526586	-	rs7816629	8	87350788	A	T	0.350286	0.446665	0.151253	0.0040836		0.351684	0.0563268	2.0785e-08	0.00139016
PSPHP1	55832490	55840981	+	rs6948224	7	55857999	A	G	0.262136	-0.519451	0.175962	0.004096		0.859148	0.166005	1.7223e-06	0.00139016
PSPHP1	55832490	55840981	+	rs9642404	7	55856799	G	A	0.262136	-0.519451	0.175962	0.004096		0.861798	0.165227	1.4657e-06	0.00139016
SMC2	106856541	106903698	+	rs10991189	9	107008322	A	G	0.443233	0.430292	0.145769	0.0040983		-0.471849	0.0881695	8.4938e-07	0.00139016
PSPHP1	55832490	55840981	+	rs28523695	7	55809987	G	A	0.26299	-0.521286	0.17671	0.0041219		0.890078	0.169172	1.2215e-06	0.00139016
NEAT1	65190245	65213011	+	rs1784100	11	65249227	T	C	0.375417	-0.397029	0.134653	0.0041394		0.40784	0.0853418	8.1364e-06	0.00440532
FAM110B	58907068	59116838	+	rs11780161	8	59075434	G	A	0.320388	0.422958	0.147666	0.0041474	0.00030041
ULK4	41288090	42003922	-	rs151124994	3	41871114	A	G	0.158063	0.567445	0.192592	0.0041661		0.665735	0.135953	5.1581e-06	0.00139016
UBE3D	83602117	83775560	-	rs78828580	6	83689921	C	T	0.0949951	-0.684563	0.23235	0.0041672		0.841719	0.131993	1.1753e-08	0.00139016
PIP4K2B	36921942	36956379	-	rs11658224	17	36951267	C	T	0.0487816	-1.05683	0.369264	0.0041764	9.5113e-37
NUSAP1	41624892	41673248	+	rs6492991	15	41500819	G	A	0.467078	-0.439225	0.149123	0.004178		0.57487	0.120141	7.9491e-06	0.00139016
ASAH2B	52499078	52516948	+	rs4935203	10	52690184	T	C	0.275408	-0.528313	0.179438	0.0041919		-0.443111	0.0869857	2.3791e-06	0.00139016
CLSTN2	139654027	140296239	+	3:140199271	3	140199271	A	T	0.0145631	1.60194	0.560126	0.0042023	2.4859e-08
EIF2S1	67826714	67853233	+	rs60823341	14	67852156	CAAA	C	0.293583	-0.503114	0.176097	0.0042402	1.4534e-68
SLC25A34	16062900	16067891	+	rs7553242	1	16060678	T	C	0.260578	-0.502756	0.171026	0.0042496		-0.606939	0.0987128	3.1147e-08	0.00343746
CCNO	54526980	54529508	-	rs334887	5	54524539	T	C	0.184301	-0.476822	0.162211	0.0042513		-0.819056	0.143979	2.1401e-07	0.00139016
TOP3B	22311397	22337213	-	rs9607467	22	22331746	C	G	0.0930097	-0.718157	0.244331	0.0042542		-0.618812	0.112317	4.4711e-07	0.0102681
LRRC37A15P	103648431	103651878	-	rs4385064	4	103862792	G	A	0.42718	0.385231	0.13109	0.0042619		-0.653884	0.135224	6.5404e-06	0.00242756
SLC9A3	473425	524447	-	rs11134054	5	458841	G	A	0.11166	-0.659451	0.224405	0.004262		-0.807442	0.160774	3.1585e-06	0.00139016
HEMK1	50606583	50622366	+	rs129310	3	50594836	G	A	0.237864	0.529262	0.180105	0.0042625		0.569648	0.111636	2.2989e-06	0.00139016
HEMK1	50606583	50622366	+	rs2269505	3	50597948	G	A	0.237864	0.529262	0.180105	0.0042625		0.570209	0.111724	2.29e-06	0.00139016
HEMK1	50606583	50622366	+	rs3804627	3	50606374	T	C	0.237864	0.529262	0.180105	0.0042625		0.570342	0.111871	2.3403e-06	0.00139016
HEMK1	50606583	50622366	+	rs399971	3	50612658	A	G	0.237864	0.529262	0.180105	0.0042625		0.562836	0.112935	3.6742e-06	0.00139016
HEMK1	50606583	50622366	+	rs443030	3	50592768	G	A	0.237864	0.529262	0.180105	0.0042625		0.569507	0.111631	2.3083e-06	0.00139016
SLC9A3	473425	524447	-	rs12188597	5	460119	C	T	0.111665	-0.659448	0.224409	0.0042629		-0.807378	0.16073	3.1466e-06	0.00139016
SLC9A3	473425	524447	-	rs55846849	5	460710	G	A	0.111665	-0.659448	0.224409	0.0042629		-0.807367	0.160723	3.1446e-06	0.00139016
SLC9A3	473425	524447	-	rs56218301	5	460603	C	A	0.111665	-0.659448	0.224409	0.0042629		-0.807367	0.160723	3.1446e-06	0.00139016
SLC9A3	473425	524447	-	rs72698506	5	460002	A	G	0.111665	-0.659448	0.224409	0.0042629		-0.807378	0.16073	3.1466e-06	0.00139016
HEMK1	50606583	50622366	+	rs809454	3	50590675	C	T	0.237859	0.529262	0.180113	0.004264		0.539881	0.111664	6.5577e-06	0.00139016
SLC9A3	473425	524447	-	rs36111336	5	463616	T	C	0.111675	-0.659441	0.224418	0.0042647		-0.807311	0.160689	3.1361e-06	0.00139016
SLC9A3	473425	524447	-	rs72698510	5	464339	C	A	0.111675	-0.659441	0.224418	0.0042647		-0.807311	0.160689	3.1361e-06	0.00139016
SLC9A3	473425	524447	-	rs72698512	5	467143	G	T	0.111684	-0.659434	0.224427	0.0042666		-0.807311	0.160689	3.1361e-06	0.00139016
SLC9A3	473425	524447	-	rs72698513	5	467144	T	C	0.111684	-0.659434	0.224427	0.0042666		-0.807394	0.160708	3.1368e-06	0.00139016
SLC9A3	473425	524447	-	rs115438441	5	469652	A	G	0.111689	-0.659431	0.224431	0.0042675		-0.807103	0.160696	3.1545e-06	0.00139016
SLC9A3	473425	524447	-	rs148940020	5	468606	C	T	0.111689	-0.659431	0.224431	0.0042675		-0.807311	0.160689	3.1361e-06	0.00139016
SLC9A3	473425	524447	-	rs72698514	5	468744	C	T	0.111689	-0.659431	0.224431	0.0042675		-0.807311	0.160689	3.1361e-06	0.00139016
SLC9A3	473425	524447	-	rs11169	5	470663	G	A	0.111694	-0.659427	0.224435	0.0042684		-0.807201	0.16065	3.1292e-06	0.00139016
SLC9A3	473425	524447	-	rs149745538	5	470139	TAGTGTTCAC	T	0.111694	-0.659427	0.224435	0.0042684		-0.822518	0.162153	2.5911e-06	0.00139016
SLC9A3	473425	524447	-	rs3315	5	470695	T	C	0.111694	-0.659427	0.224435	0.0042684		-0.807178	0.160638	3.1266e-06	0.00139016
SLC9A3	473425	524447	-	rs72698516	5	472221	G	C	0.111699	-0.659423	0.22444	0.0042694		-0.806656	0.160465	3.1001e-06	0.00139016
SLC9A3	473425	524447	-	rs72700688	5	474091	G	C	0.111723	-0.659402	0.224461	0.0042741		-0.80243	0.159636	3.1043e-06	0.00139016
UBE3D	83602117	83775560	-	rs12196322	6	83691384	G	A	0.0886165	-0.702172	0.239087	0.0042846		0.824608	0.137161	5.5488e-08	0.00139016
HEMK1	50606583	50622366	+	rs2355323	3	50631800	G	A	0.237883	0.528939	0.180108	0.0042857		0.588976	0.111463	1.1151e-06	0.00139016
HEMK1	50606583	50622366	+	rs441516	3	50628931	C	T	0.237883	0.528939	0.180108	0.0042857		0.588553	0.111502	1.1408e-06	0.00139016
HEMK1	50606583	50622366	+	rs695170	3	50625521	C	T	0.237864	0.529003	0.180131	0.0042861		0.585754	0.111681	1.305e-06	0.00139016
HEMK1	50606583	50622366	+	rs453570	3	50637469	G	C	0.237908	0.528629	0.180112	0.0043084		0.589084	0.111452	1.1085e-06	0.00139016
HRNR	152184558	152196669	-	rs3126096	1	152310892	T	C	0.1155	0.543374	0.185242	0.00433		-1.0112	0.191796	1.1691e-06	0.00242756
GUSBP1	21341942	21589481	+	rs7733886	5	21550892	T	G	0.364277	-0.449327	0.153193	0.004333		-0.852143	0.145043	9.8568e-08	0.00139016
HEMK1	50606583	50622366	+	rs201193	3	50643305	C	T	0.237932	0.528127	0.180114	0.0043445		0.601188	0.111594	7.3532e-07	0.00139016
DSTYK	205111632	205180727	-	rs1768586	1	205238275	A	G	0.203883	0.543791	0.185476	0.0043486		0.453287	0.0904327	3.2828e-06	0.0069946
KSR2	117890817	118406788	-	rs12578282	12	118399775	T	C	0.360417	0.409719	0.14391	0.004371	5.2543e-09
ULK4	41288090	42003922	-	rs111877184	3	41816673	G	C	0.280568	0.505986	0.172715	0.0043778		0.721637	0.126801	2.1192e-07	0.00139016
TOP3B	22311397	22337213	-	rs762474	22	22330107	T	G	0.0925922	-0.715633	0.244466	0.0044071		-0.618612	0.112153	4.3582e-07	0.0102681
ASIC2	31340105	32501983	-	rs34637410	17	31415580	C	CA	0.340034	-0.454507	0.159804	0.0044096	2.1078e-43
TOP3B	22311397	22337213	-	rs732466	22	22329747	G	T	0.0925146	-0.715088	0.244479	0.0044383		-0.618463	0.113401	5.613e-07	0.0102681
TOP3B	22311397	22337213	-	rs745139	22	22329748	C	A	0.0925146	-0.715088	0.244479	0.0044383		-0.61847	0.113396	5.606e-07	0.0102681
LRRIQ3	74491699	74663871	-	rs11210405	1	74547515	C	T	0.495146	-0.428814	0.146625	0.0044433		-0.638875	0.11609	4.5866e-07	0.00139016
SLC9A3	473425	524447	-	rs72717423	5	435259	C	T	0.126214	-0.607516	0.207886	0.0044724		-0.794763	0.155562	2.2428e-06	0.00139016
RMDN1	87482447	87526586	-	rs2976178	8	87332552	C	G	0.332233	0.444345	0.152055	0.0044734		0.331093	0.059342	3.3581e-07	0.00139016
TOM1L1	52976748	53037988	+	rs2628296	17	53166495	T	A	0.266879	-0.470597	0.16109	0.004486		0.449564	0.0868216	1.7046e-06	0.0252595
NUSAP1	41624892	41673248	+	rs12440045	15	41782684	A	C	0.330466	-0.507199	0.173715	0.0045073		0.653467	0.115289	2.3308e-07	0.00139016
UBE3D	83602117	83775560	-	rs62419196	6	83707717	A	G	0.0880291	-0.689149	0.236104	0.0045189		0.827482	0.132765	2.178e-08	0.00139016
UBE3D	83602117	83775560	-	rs10943921	6	83707028	A	G	0.0880388	-0.688039	0.235919	0.0045512		0.82738	0.132752	2.1793e-08	0.00139016
TOP3B	22311397	22337213	-	rs17759934	22	22316160	C	T	0.092233	-0.712912	0.244496	0.0045589		-0.592427	0.118562	3.491e-06	0.0102681
TOP3B	22311397	22337213	-	rs2266972	22	22313669	G	A	0.092233	-0.712912	0.244496	0.0045589		-0.589681	0.118942	4.0676e-06	0.0102681
TOP3B	22311397	22337213	-	rs2266973	22	22318031	C	T	0.092233	-0.712912	0.244496	0.0045589		-0.594052	0.118236	3.133e-06	0.0102681
TOP3B	22311397	22337213	-	rs2266978	22	22328349	T	C	0.092233	-0.712912	0.244496	0.0045589		-0.600499	0.119681	3.218e-06	0.0102681
TOP3B	22311397	22337213	-	rs4638895	22	22312790	C	G	0.092233	-0.712912	0.244496	0.0045589		-0.588486	0.119067	4.3171e-06	0.0102681
TOP3B	22311397	22337213	-	rs62234972	22	22316478	C	T	0.092233	-0.712912	0.244496	0.0045589		-0.592726	0.118511	3.4272e-06	0.0102681
TOP3B	22311397	22337213	-	rs71778650	22	22320703	TGAG	T	0.092233	-0.712912	0.244496	0.0045589		-0.595575	0.117706	2.7236e-06	0.0102681
TOP3B	22311397	22337213	-	rs743525	22	22326611	T	G	0.092233	-0.712912	0.244496	0.0045589		-0.595527	0.11627	2.1305e-06	0.0102681
TOP3B	22311397	22337213	-	rs9610731	22	22319388	G	A	0.092233	-0.712912	0.244496	0.0045589		-0.594967	0.117975	2.9089e-06	0.0102681
TOP3B	22311397	22337213	-	rs9610691	22	22305021	G	A	0.0922379	-0.712766	0.244504	0.0045682		-0.600758	0.115757	1.6262e-06	0.0102681
WDR63	85464830	85598821	+	rs4907121	1	85474400	T	C	0.342306	-0.446907	0.157802	0.004574	3.1094e-94
MCOLN2	85391268	85462796	-	rs4907121	1	85474400	T	C	0.342306	-0.459949	0.157802	0.004574		0.798503	0.094427	1.2263e-12	0.00139016
MCOLN3	85483765	85514182	-	rs4907121	1	85474400	T	C	0.342306	-0.459949	0.157802	0.004574		0.752564	0.115097	5.8655e-09	0.00139016
ULK4	41288090	42003922	-	rs9837273	3	41813104	T	C	0.277306	0.509946	0.174985	0.0045809		0.775872	0.112545	1.2533e-09	0.00139016
RBFOX2	36134783	36424473	-	rs5845238	22	36187432	C	CA	0.25435	-0.523783	0.185223	0.004633	3.6205e-38
RMDN1	87482447	87526586	-	rs71502657	8	87478781	T	A	0.356655	0.435639	0.14975	0.0046503		0.345484	0.0573608	5.2973e-08	0.00139016
TMEM80	698869	705028	+	rs11246200	11	583107	G	A	0.117053	0.639665	0.22013	0.0046949		0.80269	0.148955	7.3068e-07	0.00139016
MGAM	141607613	141806547	+	rs2204608	7	141632352	A	G	0.0456311	0.936489	0.331864	0.004717	1.1816e-46
CLEC5A	141627157	141646807	-	rs2204608	7	141632352	A	G	0.0456311	0.936489	0.331864	0.004717	1.1816e-46
MCOLN3	85483765	85514182	-	rs11161508	1	85476636	T	G	0.343049	-0.457161	0.157487	0.0047366		0.755868	0.115705	6.015e-09	0.00139016
MCOLN2	85391268	85462796	-	rs11161508	1	85476636	T	G	0.343049	-0.457161	0.157487	0.0047366		0.805291	0.0945894	9.4935e-13	0.00139016
RMDN1	87482447	87526586	-	rs2953509	8	87343194	C	T	0.364612	0.436818	0.150597	0.0047682		0.35337	0.056163	1.6919e-08	0.00139016
RMDN1	87482447	87526586	-	rs2953510	8	87341914	T	C	0.364583	0.436709	0.150602	0.0047796		0.35337	0.056163	1.6919e-08	0.00139016
S100A13	153591263	153603836	-	rs3818632	1	153604519	G	A	0.432039	-0.377885	0.130418	0.0048115		0.319522	0.0579531	4.3999e-07	0.00139016
HRNR	152184558	152196669	-	rs79504262	1	152202916	C	T	0.13099	-0.500586	0.172769	0.0048123		0.975867	0.188595	1.7293e-06	0.00242756
LRRIQ3	74491699	74663871	-	rs10789387	1	74560411	G	A	0.480583	-0.396131	0.136733	0.0048169		-0.694962	0.104333	3.4529e-09	0.00139016
LRRIQ3	74491699	74663871	-	rs11210404	1	74538252	G	A	0.480583	-0.396131	0.136733	0.0048169		-0.696977	0.104393	3.2296e-09	0.00139016
LRRIQ3	74491699	74663871	-	rs12122433	1	74562876	T	A	0.480583	-0.396131	0.136733	0.0048169		-0.700708	0.10468	2.9949e-09	0.00139016
LRRIQ3	74491699	74663871	-	rs1984229	1	74532053	A	G	0.480583	-0.396131	0.136733	0.0048169		-0.6966	0.104483	3.3634e-09	0.00139016
LRRIQ3	74491699	74663871	-	rs2128935	1	74573736	T	A	0.480583	-0.396131	0.136733	0.0048169		-0.706795	0.104827	2.4241e-09	0.00139016
LRRIQ3	74491699	74663871	-	rs5775225	1	74542936	TTC	T	0.480583	-0.396131	0.136733	0.0048169		-0.696519	0.104377	3.2765e-09	0.00139016
HRNR	152184558	152196669	-	rs55932991	1	152197753	C	A	0.131049	-0.500579	0.172794	0.0048188		0.975867	0.188595	1.7293e-06	0.00242756
PRB2	11544476	11653975	-	rs2416672	12	11586783	C	T	0.38835	0.414394	0.14312	0.0048408		0.498219	0.0987988	2.9133e-06	0.00139016
CNKSR1	26503894	26516377	+	rs10794524	1	26493240	T	C	0.354369	0.448808	0.155009	0.0048415		0.508019	0.0985979	1.8874e-06	0.00139016
ZNF593	26496362	26498551	+	rs10794524	1	26493240	T	C	0.354369	0.448808	0.155009	0.0048415		-0.481818	0.0716149	2.583e-09	0.00139016
MCOLN3	85483765	85514182	-	rs11588919	1	85442813	A	T	0.128291	0.564029	0.194807	0.0048422		-0.868593	0.10831	8.6258e-12	0.00139016
CSGALNACT1	19261672	19615540	-	rs10503653	8	19330935	G	A	0.393403	0.413157	0.142752	0.0048576		0.399188	0.0733612	5.9024e-07	0.00139016
RMDN1	87482447	87526586	-	rs4961193	8	87486168	T	C	0.359223	0.436367	0.150772	0.0048578		0.35336	0.0561574	1.6886e-08	0.00139016
HRNR	152184558	152196669	-	rs79717008	1	152167054	C	T	0.130971	-0.500116	0.172817	0.0048624		0.975867	0.188595	1.7293e-06	0.00242756
ESR1	151977826	152450754	+	rs12660738	6	152131121	A	G	0.033966	-1.08688	0.386818	0.0048925	2.06e-24
POMGNT2	43120724	43147568	-	rs13098435	3	43182233	T	C	0.360913	-0.413049	0.142842	0.0048946		0.412894	0.0823825	3.2894e-06	0.00139016
PSPHP1	55832490	55840981	+	rs10262809	7	55858667	C	A	0.291296	-0.507258	0.175427	0.0048957		0.969269	0.12744	5.4401e-11	0.00139016
NKAIN4	61872136	61904046	-	rs149896470	20	61877650	GCT	G	0.0722816	0.75632	0.261726	0.004922		0.723164	0.136907	1.1236e-06	0.00242756
LIN52	74551499	74667936	+	rs4903202	14	74660302	G	A	0.348306	-0.390681	0.135241	0.0049359		-0.526046	0.0988031	9.4877e-07	0.00139016
LIN52	74551499	74667936	+	rs4903203	14	74660508	A	G	0.348301	-0.390672	0.135244	0.0049377		-0.526098	0.0988037	9.4691e-07	0.00139016
LIN52	74551499	74667936	+	rs10140433	14	74659989	T	C	0.348311	-0.39065	0.135241	0.0049393		-0.526127	0.0988157	9.4824e-07	0.00139016
LIN52	74551499	74667936	+	rs4903200	14	74659637	G	T	0.348291	-0.390617	0.135238	0.0049418		-0.515015	0.0969852	1.0036e-06	0.00139016
PNPLA7	140354404	140444986	-	rs2259657	9	140483076	G	A	0.373786	0.421339	0.145926	0.0049565		0.530394	0.101553	1.4254e-06	0.00139016
TPSB2	1277272	1280214	-	rs79518006	16	1286033	T	C	0.276981	0.481183	0.166668	0.0049606		-1.11403	0.134504	2.6669e-12	0.00139016
RMDN1	87482447	87526586	-	rs13280468	8	87338452	C	T	0.347893	0.436649	0.151338	0.0049869		0.352008	0.056656	2.3676e-08	0.00139016
RMDN1	87482447	87526586	-	rs66648775	8	87489562	AAC	A	0.354451	0.434359	0.150554	0.0049896		0.354334	0.0563053	1.6831e-08	0.00139016
PTPRM	7566780	8406859	+	rs56251670	18	8285958	C	T	0.324089	0.451593	0.161096	0.0049897	2.1263e-58
XYLT1	17195626	17564738	-	rs7194363	16	17548389	A	G	0.376913	-0.472151	0.168473	0.0050008	7.5371e-111
LIN52	74551499	74667936	+	rs4903201	14	74659690	T	G	0.348194	-0.39029	0.135333	0.0050064		-0.525959	0.0988	9.5153e-07	0.00139016
ULK4	41288090	42003922	-	rs9817510	3	41813108	C	T	0.257291	0.47156	0.163542	0.0050138		0.770714	0.111824	1.2625e-09	0.00139016
TPM2	35681989	35691017	-	rs3750431	9	35680337	C	G	0.170772	0.564047	0.195781	0.0050491		-0.87803	0.103611	1.1314e-12	0.00139016
TOP3B	22311397	22337213	-	rs148832609	22	22301508	G	GTGGCAC	0.100466	-0.684882	0.237779	0.0050592		-0.624213	0.114058	5.1945e-07	0.0102681
LRP1B	140988992	142889270	-	rs6750070	2	141780355	A	T	0.0486456	0.865156	0.309199	0.0050684	1.4522e-21
S100A13	153591263	153603836	-	rs6143429	1	153607075	G	GACAGGGCTTTGAGGATGGTAGGGAGATTAAGAAGT	0.427291	-0.371764	0.129099	0.0050686		0.319539	0.0579638	4.4129e-07	0.00139016
S100A13	153591263	153603836	-	rs10908746	1	153612425	T	G	0.427184	-0.371631	0.129057	0.0050701		0.30929	0.057936	8.9566e-07	0.00139016
S100A13	153591263	153603836	-	rs12564925	1	153613545	G	A	0.427184	-0.371631	0.129057	0.0050701		0.30929	0.057936	8.9566e-07	0.00139016
S100A13	153591263	153603836	-	rs2274739	1	153612133	G	A	0.427184	-0.371631	0.129057	0.0050701		0.30929	0.057936	8.9566e-07	0.00139016
S100A13	153591263	153603836	-	rs2274740	1	153612053	A	G	0.427184	-0.371631	0.129057	0.0050701		0.30929	0.057936	8.9566e-07	0.00139016
S100A13	153591263	153603836	-	rs28379831	1	153607631	T	G	0.427184	-0.371631	0.129057	0.0050701		0.30929	0.057936	8.9566e-07	0.00139016
S100A13	153591263	153603836	-	rs3790412	1	153616857	T	C	0.427184	-0.371631	0.129057	0.0050701		0.30929	0.057936	8.9566e-07	0.00139016
S100A13	153591263	153603836	-	rs3828031	1	153617132	C	A	0.427184	-0.371631	0.129057	0.0050701		0.30929	0.057936	8.9566e-07	0.00139016
S100A13	153591263	153603836	-	rs4845558	1	153611563	T	C	0.427184	-0.371631	0.129057	0.0050701		0.304325	0.0600506	2.6393e-06	0.00139016
TMEM80	698869	705028	+	rs4963166	11	698807	C	T	0.330097	0.448326	0.155704	0.0050736		-0.578673	0.100236	1.5085e-07	0.00139016
S100A13	153591263	153603836	-	rs1128894	1	153604422	T	C	0.429859	-0.378352	0.131404	0.0050743		0.33494	0.0577041	1.3239e-07	0.00139016
LIN52	74551499	74667936	+	rs59113909	14	74638408	TTA	T	0.349214	-0.388402	0.134932	0.0050863		-0.520929	0.0987067	1.1447e-06	0.00139016
RPL35P6	18632057	18632428	-	rs335231	8	18629355	C	T	0.247573	0.446135	0.154998	0.0050889		-0.711998	0.137597	1.7285e-06	0.029301
LIN52	74551499	74667936	+	rs7157566	14	74649129	A	G	0.34917	-0.388469	0.134967	0.0050899		-0.521956	0.0987317	1.1037e-06	0.00139016
LIN52	74551499	74667936	+	rs10133356	14	74647759	T	C	0.34918	-0.388444	0.134964	0.0050916		-0.521798	0.09873	1.1104e-06	0.00139016
LIN52	74551499	74667936	+	rs10135858	14	74647962	T	C	0.34918	-0.388444	0.134964	0.0050916		-0.521838	0.0987294	1.1085e-06	0.00139016
LIN52	74551499	74667936	+	rs10144220	14	74647904	A	G	0.34918	-0.388444	0.134964	0.0050916		-0.521991	0.098752	1.107e-06	0.00139016
LIN52	74551499	74667936	+	rs2358633	14	74647418	A	G	0.34918	-0.388444	0.134964	0.0050916		-0.522035	0.0987679	1.1088e-06	0.00139016
LIN52	74551499	74667936	+	rs11628710	14	74649280	C	T	0.349175	-0.388437	0.134967	0.0050934		-0.521971	0.0987332	1.1034e-06	0.00139016
LIN52	74551499	74667936	+	rs4026727	14	74648860	CATG	C	0.349175	-0.388437	0.134967	0.0050934		-0.491916	0.0987279	3.691e-06	0.00139016
LIN52	74551499	74667936	+	rs1966401	14	74646223	G	A	0.34918	-0.388393	0.13496	0.0050961		-0.520277	0.098636	1.1578e-06	0.00139016
LIN52	74551499	74667936	+	rs8003212	14	74624963	C	T	0.349515	-0.387449	0.134637	0.0050977		-0.513213	0.0985501	1.5146e-06	0.00139016
LRRIQ3	74491699	74663871	-	rs10493530	1	74616422	T	C	0.456243	-0.398423	0.138473	0.0051047		-0.661532	0.105778	1.9891e-08	0.00139016
LPIN2	2916992	3013313	-	rs592962	18	2974115	T	C	0.474558	-0.413732	0.148039	0.0051191	2.6822e-21
LRRIQ3	74491699	74663871	-	rs11585837	1	74594340	G	C	0.456277	-0.398301	0.13848	0.00512		-0.661532	0.105778	1.9891e-08	0.00139016
LRRIQ3	74491699	74663871	-	rs6676103	1	74583033	T	C	0.456282	-0.398283	0.138481	0.0051222		-0.661532	0.105778	1.9891e-08	0.00139016
LIN52	74551499	74667936	+	rs5024804	14	74649860	A	G	0.349335	-0.388345	0.135033	0.0051244		-0.524194	0.0990138	1.0708e-06	0.00139016
LIN52	74551499	74667936	+	rs10150201	14	74649157	G	A	0.349112	-0.388307	0.135022	0.0051251		-0.521956	0.0987317	1.1037e-06	0.00139016
LRRIQ3	74491699	74663871	-	rs2086787	1	74599312	C	T	0.456301	-0.398212	0.138484	0.0051309		-0.584328	0.112849	1.7049e-06	0.00139016
LIN52	74551499	74667936	+	rs11159067	14	74637444	G	A	0.349136	-0.388147	0.134989	0.0051325		-0.520635	0.0987081	1.1588e-06	0.00139016
MCOLN3	85483765	85514182	-	rs532185	1	85440793	G	T	0.12865	0.557216	0.193839	0.0051441		-0.833114	0.108563	4.0167e-11	0.00139016
MCOLN2	85391268	85462796	-	rs532185	1	85440793	G	T	0.12865	0.557216	0.193839	0.0051441		-0.654456	0.108381	4.9627e-08	0.00139016
TOP3B	22311397	22337213	-	rs9607413	22	22290670	C	A	0.116505	-0.640084	0.222991	0.0052072		-0.591791	0.112884	1.3176e-06	0.0102681
RMDN1	87482447	87526586	-	rs2953516	8	87332545	C	T	0.346738	0.433975	0.151198	0.0052101		0.330945	0.0593448	3.3964e-07	0.00139016
LRRIQ3	74491699	74663871	-	rs10789389	1	74579161	T	C	0.456092	-0.397692	0.138593	0.0052216		-0.632985	0.110255	1.7228e-07	0.00139016
LIN52	74551499	74667936	+	rs11159061	14	74556263	T	G	0.349515	0.385544	0.134387	0.0052304		0.512937	0.0985255	1.5238e-06	0.00139016
LIN52	74551499	74667936	+	rs17096228	14	74558669	A	T	0.349515	0.385544	0.134387	0.0052304		0.512937	0.0985255	1.5238e-06	0.00139016
LIN52	74551499	74667936	+	rs2239557	14	74551970	G	C	0.349515	0.385544	0.134387	0.0052304		0.512937	0.0985255	1.5238e-06	0.00139016
LIN52	74551499	74667936	+	rs78667997	14	74588718	T	TGAG	0.349515	0.385544	0.134387	0.0052304		0.512937	0.0985255	1.5238e-06	0.00139016
RMDN1	87482447	87526586	-	rs10086340	8	87446789	A	C	0.350947	-0.433425	0.151096	0.005236		-0.353362	0.0561613	1.6915e-08	0.00139016
POMGNT2	43120724	43147568	-	rs11920764	3	43178271	C	T	0.355301	-0.409072	0.142719	0.0052707		0.412022	0.0826057	3.6155e-06	0.00139016
NUSAP1	41624892	41673248	+	rs11267024	15	41576241	C	T	0.355044	-0.460646	0.16081	0.0052975		0.761838	0.126776	5.611e-08	0.00139016
GABRG3	27216429	27778373	+	rs11372328	15	27500740	C	CT	0.0604272	0.791572	0.284444	0.0053044	0.00013035
RMDN1	87482447	87526586	-	rs2976179	8	87335002	C	T	0.364243	0.431474	0.15068	0.0053131		0.344794	0.0577503	6.6093e-08	0.00139016
KRTAP5-2	1618409	1619524	-	rs11029977	11	1494775	T	C	0.422184	-0.374479	0.130983	0.0053834		-0.31412	0.0519906	4.892e-08	0.00139016
LRRIQ3	74491699	74663871	-	rs4142949	1	74572255	C	A	0.482665	-0.390428	0.136567	0.0053851		-0.692038	0.104907	4.5622e-09	0.00139016
LRRIQ3	74491699	74663871	-	rs7550195	1	74562305	G	A	0.427184	-0.422488	0.147784	0.0053862		-0.707316	0.0982651	3.3004e-10	0.00139016
MRPL21	68658744	68671303	-	rs631001	11	68642974	C	T	0.223786	0.49305	0.172472	0.0053877		-0.876927	0.0833747	1.2878e-16	0.00139016
IGHMBP2	68671310	68708067	+	rs631001	11	68642974	C	T	0.223786	0.49305	0.172472	0.0053877		0.68287	0.0964893	5.6157e-10	0.00139016
MRPL21	68658744	68671303	-	rs672853	11	68636362	G	A	0.223573	0.492812	0.172483	0.005412		-0.876801	0.0833892	1.3068e-16	0.00139016
IGHMBP2	68671310	68708067	+	rs672853	11	68636362	G	A	0.223573	0.492812	0.172483	0.005412		0.682861	0.0964883	5.6161e-10	0.00139016
TP73	3569084	3652765	+	rs1122638	1	3594491	G	A	0.359696	0.442102	0.159254	0.0054134	3.1941e-06
S100A13	153591263	153603836	-	rs913861	1	153622220	G	A	0.424811	-0.368512	0.128996	0.0054183		0.302273	0.0572753	1.1447e-06	0.00139016
ADAMTS15	130318869	130346532	+	rs200642180	11	130330172	GTT	G	0.396251	0.403813	0.145488	0.0054213	1.1377e-08
HEMK1	50606583	50622366	+	rs2232248	3	50609624	T	G	0.194243	0.513532	0.179788	0.0054253		0.565658	0.10881	1.5705e-06	0.00139016
S100A13	153591263	153603836	-	rs3795396	1	153635425	G	A	0.378641	-0.385972	0.135217	0.0054546		0.29225	0.0574291	2.4283e-06	0.00139016
ZNF93	20018533	20046384	+	rs74979032	19	19981074	G	A	0.240834	-0.476847	0.167107	0.0054692		0.570031	0.113767	3.3077e-06	0.00139016
SMIM2	44717679	44735393	-	rs4942282	13	44708416	G	A	0.155354	-0.557788	0.195542	0.0054855		1.1132	0.184208	4.8654e-08	0.00139016
SMIM2	44717679	44735393	-	rs4942281	13	44708126	C	T	0.155369	-0.557774	0.195548	0.005488		1.11365	0.184179	4.7958e-08	0.00139016
HLA-DPB2	33080228	33102442	+	6:33106652	6	33106652	A	T	0.266692	-0.501678	0.175891	0.0054905		0.875028	0.165608	1.1166e-06	0.00139016
ULK4	41288090	42003922	-	rs142959605	3	41866384	T	C	0.15534	0.560532	0.19653	0.0054917		0.630854	0.126275	3.503e-06	0.00139016
IGHMBP2	68671310	68708067	+	rs553875	11	68695144	T	G	0.230714	0.48335	0.169496	0.0054988		0.659748	0.094363	8.173e-10	0.00139016
MRPL21	68658744	68671303	-	rs553875	11	68695144	T	G	0.230714	0.48335	0.169496	0.0054988		-0.81357	0.0862592	1.5729e-14	0.00139016
UBE3D	83602117	83775560	-	rs12196697	6	83686243	C	T	0.0969854	-0.656389	0.230207	0.005505		0.845231	0.130002	6.876e-09	0.00139016
GUSBP1	21341942	21589481	+	rs159210	5	21185017	G	A	0.192102	-0.48576	0.170391	0.005512		-0.834473	0.143763	1.3236e-07	0.00139016
MRPL21	68658744	68671303	-	rs627731	11	68698663	A	C	0.231524	0.48171	0.169053	0.0055345		-0.81351	0.0862515	1.5719e-14	0.00139016
IGHMBP2	68671310	68708067	+	rs627731	11	68698663	A	C	0.231524	0.48171	0.169053	0.0055345		0.65995	0.0943326	8.0172e-10	0.00139016
RPL17P43	19400256	19400841	+	rs11869950	17	19375429	T	C	0.264374	-0.429573	0.150841	0.0055603		0.502715	0.105126	8.0397e-06	0.00139016
BTRC	103113820	103317078	+	rs11190987	10	103152415	C	A	0.163689	0.63006	0.2277	0.005561	0.00023419
S100A13	153591263	153603836	-	rs4845560	1	153623478	A	G	0.427503	-0.366016	0.128599	0.0055874		0.324038	0.0579819	3.2335e-07	0.00139016
ZCWPW1	99998476	100026415	-	rs35474292	7	99988813	T	A	0.278452	0.425405	0.149506	0.0055998		0.505484	0.0871175	1.3356e-07	0.00139016
PILRB	99933737	99957160	+	rs35474292	7	99988813	T	A	0.278452	0.425405	0.149506	0.0055998		0.542211	0.106372	2.3489e-06	0.00139016
PDZD7	102767440	102790890	-	rs6584408	10	102782648	A	G	0.362414	-0.417789	0.151164	0.0056151	1.69e-67
POMGNT2	43120724	43147568	-	rs13061707	3	43184987	G	A	0.358956	-0.408941	0.14377	0.005616		0.412894	0.0823825	3.2894e-06	0.00139016
ANO7	242127924	242164792	+	rs1444997	2	242128714	T	C	0.101942	0.588602	0.213101	0.005644	1.0974e-05
AMIGO1	110046797	110052360	-	rs528199	1	110046195	A	C	0.477829	-0.441859	0.155477	0.0056561		0.357404	0.0520924	1.447e-09	0.00139016
NUSAP1	41624892	41673248	+	rs692153	15	41452681	G	A	0.453718	-0.400102	0.140831	0.0056714		0.630374	0.115847	5.9015e-07	0.00139016
NKAIN4	61872136	61904046	-	rs142056871	20	61859650	G	A	0.121539	0.571661	0.201259	0.0056811		0.717564	0.128508	3.2981e-07	0.00242756
LRRIQ3	74491699	74663871	-	rs10890113	1	74602233	T	C	0.49517	-0.392474	0.138177	0.0056817		-0.675603	0.102602	4.8053e-09	0.00139016
HLA-C	31236526	31239882	-	rs9266196	6	31324829	G	T	0.0532087	-0.874847	0.308019	0.0056842		-0.676411	0.110403	3.416e-08	0.00139016
LINC00476	98521513	98638259	-	rs66860687	9	98686224	GGGTGGGA	G	0.129784	0.585413	0.206141	0.0056903		0.722097	0.149725	6.8699e-06	0.00139016
LRRIQ3	74491699	74663871	-	rs1483791	1	74588733	C	T	0.495146	-0.392391	0.138182	0.0056935		-0.675603	0.102602	4.8053e-09	0.00139016
LRRIQ3	74491699	74663871	-	rs1601153	1	74592761	G	T	0.495146	-0.392391	0.138182	0.0056935		-0.675603	0.102602	4.8053e-09	0.00139016
HEMK1	50606583	50622366	+	rs1385025	3	50686062	G	A	0.237451	0.518165	0.182551	0.0057132		0.593246	0.118581	3.408e-06	0.00139016
MRPL21	68658744	68671303	-	rs513615	11	68705504	G	T	0.231927	0.483379	0.170317	0.0057191		-0.813543	0.0862628	1.5778e-14	0.00139016
IGHMBP2	68671310	68708067	+	rs513615	11	68705504	G	T	0.231927	0.483379	0.170317	0.0057191		0.65977	0.0943614	8.1604e-10	0.00139016
AVL9	32535038	33078516	+	rs373451835	7	33021672	A	G	0.0193689	1.41073	0.511649	0.0057262	3.9044e-10
FKBP9	32997017	33046543	+	rs373451835	7	33021672	A	G	0.0193689	1.41073	0.511649	0.0057262	3.9044e-10
UBE3D	83602117	83775560	-	rs12203153	6	83679535	G	C	0.0972864	-0.651669	0.229771	0.0057513		0.845187	0.12999	6.8687e-09	0.00139016
UBE3D	83602117	83775560	-	rs2149534	6	83677416	A	C	0.0973058	-0.651597	0.229772	0.0057568		0.845187	0.12999	6.8687e-09	0.00139016
UBE3D	83602117	83775560	-	rs12154072	6	83661489	G	C	0.0973155	-0.651509	0.229784	0.0057657		0.845187	0.12999	6.8687e-09	0.00139016
UBE3D	83602117	83775560	-	rs12189651	6	83672463	C	T	0.0973155	-0.651509	0.229784	0.0057657		0.845187	0.12999	6.8687e-09	0.00139016
UBE3D	83602117	83775560	-	rs12204554	6	83655610	G	C	0.0973155	-0.651509	0.229784	0.0057657		0.845187	0.12999	6.8687e-09	0.00139016
NUSAP1	41624892	41673248	+	rs7162503	15	41547692	A	G	0.463684	-0.432761	0.152644	0.0057693		0.588547	0.122453	7.3217e-06	0.00139016
ADAD2	84224744	84230772	+	rs11639837	16	84231041	C	T	0.199791	0.447139	0.157735	0.0057749		0.833197	0.124972	3.3638e-09	0.00139016
RMDN1	87482447	87526586	-	rs35314286	8	87247547	TA	T	0.416053	0.37657	0.132843	0.0057757		0.328544	0.0593518	4.02e-07	0.00139016
NUSAP1	41624892	41673248	+	rs7179966	15	41452333	A	G	0.459461	-0.403105	0.142206	0.0057765		0.629838	0.118512	9.8641e-07	0.00139016
FAS	90750414	90775542	+	rs9658686	10	90755600	C	CA	0.276806	-0.445851	0.15729	0.005778		0.548831	0.101986	7.5279e-07	0.00139016
TPM2	35681989	35691017	-	rs3750432	9	35680370	T	C	0.16981	0.55756	0.196804	0.005803		-0.876348	0.11334	3.1036e-11	0.00139016
SLC16A12	91190051	91316398	-	rs160053	10	91219451	A	G	0.175971	0.490583	0.178272	0.005818	0.00099552
UBE3D	83602117	83775560	-	rs139139007	6	83632913	C	A	0.0974563	-0.655986	0.231683	0.0058312		0.857978	0.130626	5.1599e-09	0.00139016
UBE3D	83602117	83775560	-	rs1932223	6	83635720	T	C	0.0974563	-0.655986	0.231683	0.0058312		0.857591	0.13064	5.2422e-09	0.00139016
LRRIQ3	74491699	74663871	-	rs7531271	1	74653178	C	T	0.461481	-0.379299	0.133978	0.005837		-0.691231	0.101617	1.8686e-09	0.00139016
SMIM2	44717679	44735393	-	rs66786230	13	44711625	T	C	0.150859	-0.558866	0.1975	0.0058597		1.24693	0.177547	7.1188e-10	0.00139016
ZNF93	20018533	20046384	+	rs1008112	19	20009057	T	C	0.242718	-0.467347	0.165396	0.0059288		0.569799	0.113748	3.3229e-06	0.00139016
CCNO	54526980	54529508	-	rs334889	5	54525240	C	A	0.138058	-0.541254	0.191556	0.00593		-0.834276	0.158493	1.2096e-06	0.00139016
ZNF93	20018533	20046384	+	rs2160157	19	20007304	C	T	0.242757	-0.467292	0.165431	0.0059448		0.569799	0.113748	3.3229e-06	0.00139016
MRPL21	68658744	68671303	-	rs1108714	11	68595340	G	A	0.242878	0.466478	0.165152	0.0059476		-0.647119	0.0954478	2.0608e-09	0.00139016
IGHMBP2	68671310	68708067	+	rs1108714	11	68595340	G	A	0.242878	0.466478	0.165152	0.0059476		0.639688	0.0890065	3.4651e-10	0.00139016
ZNF93	20018533	20046384	+	rs3841054	19	19989124	AG	A	0.242937	-0.46821	0.165785	0.0059533		0.567916	0.115047	4.4212e-06	0.00139016
ZNF93	20018533	20046384	+	rs12460570	19	20003576	C	G	0.242772	-0.467407	0.16553	0.005962		0.57024	0.113767	3.2837e-06	0.00139016
ZNF93	20018533	20046384	+	rs7255064	19	20000196	C	T	0.242786	-0.467549	0.16561	0.0059707		0.569799	0.113748	3.3229e-06	0.00139016
ATP8B4	50150435	50475014	-	rs74379364	15	50288240	C	T	0.0658507	0.721162	0.262938	0.0059784	1.1688e-11
ULK4	41288090	42003922	-	rs59553563	3	41866599	T	A	0.292893	0.500371	0.177336	0.005998		0.746288	0.139684	8.8052e-07	0.00139016
HRNR	152184558	152196669	-	rs10788825	1	152161709	G	A	0.383485	-0.376927	0.133662	0.0060258		0.683531	0.130526	1.3481e-06	0.00242756
COA5	99215773	99224978	-	rs76656666	2	99223594	G	A	0.0150627	1.61329	0.589003	0.006044	0.00073825
NKAIN4	61872136	61904046	-	rs45518532	20	61847056	C	T	0.0918932	0.635082	0.225392	0.006066		0.704885	0.133372	1.1105e-06	0.00242756
SNRPN	25068794	25223870	+	rs7173262	15	25146004	T	G	0.275801	-0.449267	0.164117	0.0060716	6.9998e-05
SNRPN	25068794	25223870	+	rs7173262	15	25146004	T	G	0.275801	-0.449267	0.164117	0.0060716	6.9998e-05
IGHMBP2	68671310	68708067	+	rs11604538	11	68720767	C	G	0.269757	0.451456	0.16031	0.0060931		0.618168	0.0946425	6.0435e-09	0.00139016
MRPL21	68658744	68671303	-	rs11604538	11	68720767	C	G	0.269757	0.451456	0.16031	0.0060931		-0.774803	0.0868282	1.5195e-13	0.00139016
TPM2	35681989	35691017	-	rs11541908	9	35705759	G	A	0.190228	0.537408	0.190941	0.0061214		-0.824824	0.103729	1.1672e-11	0.00139016
MARK4	45582546	45808541	+	rs7260565	19	45679567	A	AC	0.0827619	0.72346	0.264769	0.0061631	3.5251e-08
TRAPPC6A	45666186	45681495	-	rs7260565	19	45679567	A	AC	0.0827619	0.72346	0.264769	0.0061631	3.5251e-08
HSP90B3P	92100568	92109639	+	rs11165115	1	92101035	A	G	0.281553	0.4595	0.168185	0.0061689	1.5475e-106
MRPL21	68658744	68671303	-	rs11600392	11	68720915	A	G	0.269743	0.450784	0.160327	0.006172		-0.774499	0.0867944	1.5197e-13	0.00139016
IGHMBP2	68671310	68708067	+	rs11600392	11	68720915	A	G	0.269743	0.450784	0.160327	0.006172		0.618434	0.094563	5.8306e-09	0.00139016
PGM2	37828255	37864558	+	rs10710351	4	37839509	AT	A	0.372631	0.442282	0.157414	0.0062072		0.44994	0.0766009	9.9106e-08	0.00139016
ULK4	41288090	42003922	-	rs6803560	3	41824480	A	G	0.296117	0.510206	0.181809	0.0062681		0.733621	0.115902	1.4394e-08	0.00139016
ULK4	41288090	42003922	-	rs6803652	3	41824556	A	G	0.296117	0.510206	0.181809	0.0062681		0.732002	0.1158	1.4921e-08	0.00139016
ULK4	41288090	42003922	-	rs9311288	3	41804581	C	G	0.296117	0.510206	0.181809	0.0062681		0.733	0.115955	1.4912e-08	0.00139016
ULK4	41288090	42003922	-	rs9832037	3	41812032	T	C	0.296117	0.510206	0.181809	0.0062681		0.740475	0.115569	1.0324e-08	0.00139016
ULK4	41288090	42003922	-	rs9854838	3	41805670	C	A	0.296117	0.510206	0.181809	0.0062681		0.732951	0.115947	1.4912e-08	0.00139016
ULK4	41288090	42003922	-	rs9865127	3	41807448	C	T	0.296117	0.510206	0.181809	0.0062681		0.732876	0.115936	1.4911e-08	0.00139016
RCCD1	91498100	91506349	+	rs8026781	15	91530675	G	A	0.286602	-0.423125	0.150819	0.0062818		0.534569	0.104108	2.0249e-06	0.00139016
GUSBP1	21341942	21589481	+	rs294136	5	21162804	T	G	0.140898	-0.52615	0.18763	0.0063056		-0.92643	0.159142	1.2336e-07	0.00139016
RHCE	25696958	25756683	-	rs35886763	1	25828758	T	C	0.381139	0.458858	0.16366	0.0063142		-0.929216	0.1208	3.7048e-11	0.00139016
RHD	25598884	25656936	+	rs35886763	1	25828758	T	C	0.381139	0.458858	0.16366	0.0063142		0.759054	0.135961	3.3107e-07	0.00139016
LRRIQ3	74491699	74663871	-	rs6702487	1	74641019	C	T	0.463485	-0.381736	0.136192	0.0063286		-0.690893	0.101672	1.9263e-09	0.00139016
PLCH2	2357419	2436969	+	rs2477702	1	2424894	T	C	0.389291	-0.39228	0.144051	0.006333	0.00010659
LRRC16A	25279306	25620758	+	rs4712911	6	25339386	C	T	0.0306362	-1.12761	0.414475	0.0063826	8.2914e-05
RCCD1	91498100	91506349	+	rs59278520	15	91514707	G	A	0.32234	-0.420326	0.150131	0.0063866		0.554234	0.0979413	2.4214e-07	0.00139016
NUSAP1	41624892	41673248	+	rs1717198	15	41465862	T	C	0.472015	-0.399745	0.142892	0.0064268		0.566075	0.11805	7.6413e-06	0.00139016
SLC9A3	473425	524447	-	rs72717419	5	431996	C	T	0.106917	-0.631613	0.225857	0.0064457		-0.80794	0.160764	3.1166e-06	0.00139016
LRP5	68080077	68216743	+	rs117323365	11	68090406	G	A	0.0147621	1.62679	0.598823	0.0064567	5.8565e-07
TPSB2	1277272	1280214	-	rs2745139	16	1276408	T	C	0.239631	0.480268	0.171802	0.0064649		-1.14378	0.134337	9.4648e-13	0.00139016
UBE3D	83602117	83775560	-	rs67923050	6	83701710	TAAAACAA	T	0.12101	-0.589793	0.211047	0.0064808		0.62564	0.129596	6.7437e-06	0.00139016
GUSBP1	21341942	21589481	+	rs456661	5	21160467	C	T	0.140563	-0.524187	0.187646	0.0065016		-0.92643	0.159142	1.2336e-07	0.00139016
GUSBP1	21341942	21589481	+	rs371821	5	21160571	C	T	0.140568	-0.524146	0.187635	0.0065027		-0.92643	0.159142	1.2336e-07	0.00139016
GUSBP1	21341942	21589481	+	rs294135	5	21161479	A	G	0.140597	-0.524015	0.187594	0.0065044		-0.92643	0.159142	1.2336e-07	0.00139016
GUSBP1	21341942	21589481	+	rs294137	5	21164411	T	G	0.14067	-0.523225	0.187394	0.0065273		-0.927611	0.159461	1.2555e-07	0.00139016
GUSBP1	21341942	21589481	+	rs294138	5	21164429	A	C	0.14067	-0.523225	0.187394	0.0065273		-0.927611	0.159461	1.2555e-07	0.00139016
S100A13	153591263	153603836	-	rs11265633	1	153646700	A	G	0.35418	-0.384168	0.137594	0.0065288		0.280238	0.0555227	2.8621e-06	0.00139016
S100A13	153591263	153603836	-	rs913860	1	153620127	T	A	0.428568	-0.361594	0.129531	0.0065377		0.309638	0.0579608	8.8229e-07	0.00139016
GUSBP1	21341942	21589481	+	rs294139	5	21165029	A	G	0.140743	-0.522586	0.187226	0.0065442		-0.926789	0.159238	1.24e-07	0.00139016
GUSBP1	21341942	21589481	+	rs294140	5	21166105	C	T	0.140748	-0.522543	0.187214	0.0065453		-0.956191	0.160883	7.4052e-08	0.00139016
GUSBP1	21341942	21589481	+	rs159213	5	21176283	T	C	0.140752	-0.522459	0.187189	0.0065468		-0.96437	0.160062	5.2532e-08	0.00139016
GUSBP1	21341942	21589481	+	rs294128	5	21176470	T	C	0.140752	-0.522459	0.187189	0.0065468		-0.96437	0.160062	5.2532e-08	0.00139016
GUSBP1	21341942	21589481	+	rs294130	5	21171808	T	C	0.140757	-0.522419	0.187185	0.0065494		-0.96437	0.160062	5.2532e-08	0.00139016
GUSBP1	21341942	21589481	+	rs294133	5	21174961	C	G	0.140757	-0.522419	0.187185	0.0065494		-0.96535	0.160121	5.1673e-08	0.00139016
GUSBP1	21341942	21589481	+	rs34616564	5	21169865	AAT	A	0.140757	-0.522419	0.187185	0.0065494		-0.922365	0.158869	1.3164e-07	0.00139016
SLC9A3	473425	524447	-	rs72717420	5	432905	C	A	0.106806	-0.630265	0.225836	0.0065516		-0.821097	0.160373	2.1474e-06	0.00139016
RPL17P43	19400256	19400841	+	rs2453613	17	19395340	G	A	0.236218	-0.444387	0.159235	0.0065524		0.571898	0.112824	2.6277e-06	0.00139016
SLC9A3	473425	524447	-	rs35664198	5	433258	C	G	0.106806	-0.630122	0.225813	0.0065583		-0.807808	0.160724	3.1115e-06	0.00139016
SLC9A3	473425	524447	-	rs72717418	5	431538	G	A	0.106806	-0.630122	0.225813	0.0065583		-0.80801	0.160779	3.1169e-06	0.00139016
UBE3D	83602117	83775560	-	rs12210147	6	83619375	T	C	0.0861703	-0.683867	0.24508	0.0065597		0.792548	0.130944	4.6756e-08	0.00139016
ULK4	41288090	42003922	-	rs7631057	3	41817951	C	T	0.309413	0.486157	0.174285	0.0065773		0.758853	0.114206	3.7075e-09	0.00139016
NUSAP1	41624892	41673248	+	rs6492998	15	41546631	G	A	0.359223	-0.422304	0.151408	0.0065823		0.60097	0.117705	2.2718e-06	0.00139016
RPL35P6	18632057	18632428	-	rs335216	8	18627417	T	C	0.248228	0.438097	0.1571	0.0065921		-0.715162	0.138207	1.7283e-06	0.029301
MRPL21	68658744	68671303	-	rs473997	11	68639481	C	T	0.2335	0.469204	0.168298	0.0066057		-0.876808	0.083388	1.3054e-16	0.00139016
IGHMBP2	68671310	68708067	+	rs473997	11	68639481	C	T	0.2335	0.469204	0.168298	0.0066057		0.682826	0.0964913	5.6307e-10	0.00139016
TMPRSS15	19641433	19858197	-	rs147684081	21	19724391	G	GTT	0.320072	0.389299	0.143735	0.0066141	3.192e-05
S100A13	153591263	153603836	-	rs1810836	1	153620223	T	C	0.431044	-0.362945	0.130213	0.0066171		0.320032	0.0579924	4.3096e-07	0.00139016
UBE3D	83602117	83775560	-	rs2183115	6	83677590	G	C	0.0924175	-0.660367	0.236977	0.0066304		0.841863	0.134377	1.8981e-08	0.00139016
ULK4	41288090	42003922	-	rs6599178	3	41842129	C	T	0.296117	0.488539	0.17537	0.0066467		0.732257	0.115878	1.5054e-08	0.00139016
ULK4	41288090	42003922	-	rs6599179	3	41855284	C	T	0.296117	0.488539	0.17537	0.0066467		0.732002	0.1158	1.4921e-08	0.00139016
ULK4	41288090	42003922	-	rs6768438	3	41865355	G	A	0.296117	0.488539	0.17537	0.0066467		0.732002	0.1158	1.4921e-08	0.00139016
ULK4	41288090	42003922	-	rs6783001	3	41862232	C	A	0.296117	0.488539	0.17537	0.0066467		0.732002	0.1158	1.4921e-08	0.00139016
ULK4	41288090	42003922	-	rs6790732	3	41864872	C	T	0.296117	0.488539	0.17537	0.0066467		0.732002	0.1158	1.4921e-08	0.00139016
ULK4	41288090	42003922	-	rs6795797	3	41862250	A	G	0.296117	0.488539	0.17537	0.0066467		0.732002	0.1158	1.4921e-08	0.00139016
ULK4	41288090	42003922	-	rs6796210	3	41851718	T	C	0.296117	0.488539	0.17537	0.0066467		0.732002	0.1158	1.4921e-08	0.00139016
ULK4	41288090	42003922	-	rs6803198	3	41873778	C	G	0.296117	0.488539	0.17537	0.0066467		0.759655	0.11832	9.7575e-09	0.00139016
ULK4	41288090	42003922	-	rs73079324	3	41864564	T	C	0.296117	0.488539	0.17537	0.0066467		0.759203	0.117022	7.3028e-09	0.00139016
ULK4	41288090	42003922	-	rs73079327	3	41864697	A	T	0.296117	0.488539	0.17537	0.0066467		0.732002	0.1158	1.4921e-08	0.00139016
ULK4	41288090	42003922	-	rs7616844	3	41874343	A	G	0.296117	0.488539	0.17537	0.0066467		0.732059	0.115804	1.4903e-08	0.00139016
ULK4	41288090	42003922	-	rs7648578	3	41858731	C	T	0.296117	0.488539	0.17537	0.0066467		0.732002	0.1158	1.4921e-08	0.00139016
ULK4	41288090	42003922	-	rs7649989	3	41865843	A	C	0.296117	0.488539	0.17537	0.0066467		0.683406	0.122473	3.3493e-07	0.00139016
ULK4	41288090	42003922	-	rs9869207	3	41878661	C	G	0.296117	0.488539	0.17537	0.0066467		0.732059	0.115804	1.4903e-08	0.00139016
NUSAP1	41624892	41673248	+	rs7180494	15	41451841	T	C	0.44968	-0.399688	0.143499	0.0066556		0.626702	0.117457	9.0621e-07	0.00139016
ULK4	41288090	42003922	-	rs2371627	3	41839219	A	G	0.296272	0.488539	0.175429	0.0066644		0.766241	0.118941	8.8821e-09	0.00139016
ULK4	41288090	42003922	-	rs7652541	3	41866093	A	G	0.296024	0.48872	0.1755	0.0066664		0.687861	0.118717	1.3819e-07	0.00139016
ULK4	41288090	42003922	-	rs77537349	3	41846142	A	G	0.296087	0.488408	0.175394	0.0066683		0.700665	0.134496	1.503e-06	0.00139016
S100A13	153591263	153603836	-	rs7345	1	153634058	G	T	0.354369	-0.382829	0.137491	0.0066729		0.272005	0.0554874	5.0529e-06	0.00139016
PGM2	37828255	37864558	+	rs33933082	4	37835861	TA	T	0.373985	0.436333	0.156817	0.0067102		0.467018	0.0746295	1.9566e-08	0.00139016
PEX7	137143717	137235075	+	rs11154884	6	137074635	A	T	0.38067	-0.447699	0.160944	0.0067241		0.482991	0.092158	1.3259e-06	0.00139016
WFIKKN1	680932	684116	+	rs72767852	16	623613	A	G	0.0864854	-0.759083	0.272974	0.0067416		0.767265	0.151752	2.7649e-06	0.00139016
UCHL3	76123619	76180085	+	rs200788636	13	76190570	TC	CC	0.00975243	1.90662	0.685739	0.0067492		0.550962	0.0797741	1.1859e-09	0.00139016
S100A13	153591263	153603836	-	rs6427640	1	153632852	C	A	0.354209	-0.382264	0.137512	0.0067594		0.271922	0.055459	5.033e-06	0.00139016
ERG	39751949	40033704	-	rs11443169	21	39927250	C	CA	0.404315	0.384824	0.142514	0.0067752	5.8294e-39
PEX7	137143717	137235075	+	rs12664803	6	137075103	G	T	0.38067	-0.447259	0.160942	0.006776		0.477542	0.0886615	7.387e-07	0.00139016
MCOLN2	85391268	85462796	-	rs11161497	1	85446687	G	A	0.334854	-0.442788	0.159436	0.0068105		0.79815	0.0945763	1.3236e-12	0.00139016
MCOLN3	85483765	85514182	-	rs11161497	1	85446687	G	A	0.334854	-0.442788	0.159436	0.0068105		0.753262	0.115148	5.7858e-09	0.00139016
POMGNT2	43120724	43147568	-	rs2372337	3	43186244	G	A	0.349515	-0.402636	0.144992	0.0068156		0.412894	0.0823825	3.2894e-06	0.00139016
CNKSR1	26503894	26516377	+	rs2152384	1	26493787	A	G	0.344927	0.43211	0.155638	0.0068267		0.49843	0.0998059	3.529e-06	0.00139016
ZNF593	26496362	26498551	+	rs2152384	1	26493787	A	G	0.344927	0.43211	0.155638	0.0068267		-0.491731	0.0712536	1.2142e-09	0.00139016
PGM2	37828255	37864558	+	rs3752683	4	37836302	T	C	0.37401	0.435004	0.156683	0.0068277		0.463229	0.0743634	2.2099e-08	0.00139016
MCOLN3	85483765	85514182	-	rs1439130	1	85458118	A	C	0.334917	-0.442635	0.159434	0.0068287		0.753266	0.115146	5.7832e-09	0.00139016
MCOLN2	85391268	85462796	-	rs1439130	1	85458118	A	C	0.334917	-0.442635	0.159434	0.0068287		0.798144	0.0945759	1.3237e-12	0.00139016
EXD3	140201348	140317714	-	rs148894229	9	140249451	G	A	0.00802913	-2.23413	0.828424	0.0068432	3.0451e-10
ZNF93	20018533	20046384	+	rs2110589	19	20009817	G	A	0.245544	-0.453217	0.163295	0.006845		0.570137	0.11394	3.3954e-06	0.00139016
NUSAP1	41624892	41673248	+	rs12324159	15	41462468	G	A	0.422189	-0.382042	0.137656	0.0068473		0.602048	0.115464	1.4757e-06	0.00139016
PEX7	137143717	137235075	+	rs9389434	6	137075347	G	A	0.380621	-0.446572	0.160915	0.0068498		0.477568	0.0886537	7.364e-07	0.00139016
NKAIN4	61872136	61904046	-	rs75318321	20	61844363	T	C	0.0907767	0.628005	0.226405	0.0068768		0.713191	0.132589	7.6049e-07	0.00242756
RHCE	25696958	25756683	-	rs35945278	1	25813811	C	A	0.380789	0.443983	0.160082	0.0068835		-0.909242	0.119257	5.0103e-11	0.00139016
TMEM57	25757388	25826700	+	rs35945278	1	25813811	C	A	0.380789	0.443983	0.160082	0.0068835		-0.464208	0.0936316	4.0663e-06	0.0132304
RHD	25598884	25656936	+	rs35945278	1	25813811	C	A	0.380789	0.443983	0.160082	0.0068835		0.7611	0.132656	1.7493e-07	0.00139016
RHCE	25696958	25756683	-	rs35225089	1	25813620	T	C	0.380793	0.443788	0.160022	0.006887		-0.909242	0.119257	5.0103e-11	0.00139016
RHD	25598884	25656936	+	rs35225089	1	25813620	T	C	0.380793	0.443788	0.160022	0.006887		0.7611	0.132656	1.7493e-07	0.00139016
TMEM57	25757388	25826700	+	rs35225089	1	25813620	T	C	0.380793	0.443788	0.160022	0.006887		-0.464208	0.0936316	4.0663e-06	0.0132304
PGM2	37828255	37864558	+	rs2714557	4	37836621	A	T	0.373966	0.434458	0.15666	0.006888		0.463229	0.0743634	2.2099e-08	0.00139016
SLC25A41	6426048	6433790	-	rs2860181	19	6436305	C	T	0.442609	-0.409829	0.147877	0.0069239		0.870368	0.0598171	6.2426e-24	0.00139016
PGM2	37828255	37864558	+	rs2553291	4	37837065	A	G	0.373908	0.433825	0.156635	0.0069587		0.463229	0.0743634	2.2099e-08	0.00139016
RCCD1	91498100	91506349	+	rs59902579	15	91515489	C	T	0.326243	-0.412335	0.148938	0.0069815		0.55403	0.0980731	2.5202e-07	0.00139016
ALS2CR12	202152994	202222121	-	rs3769823	2	202122995	A	G	0.305825	-0.419239	0.151436	0.0069829		-0.41943	0.0753541	3.5462e-07	0.00139016
PGM2	37828255	37864558	+	rs2608309	4	37837218	G	A	0.373888	0.433595	0.156631	0.0069863		0.463229	0.0743634	2.2099e-08	0.00139016
PGM2	37828255	37864558	+	rs2608308	4	37837258	G	A	0.373883	0.433539	0.15663	0.0069932		0.463229	0.0743634	2.2099e-08	0.00139016
NUSAP1	41624892	41673248	+	rs12910520	15	41481420	A	T	0.433243	0.437174	0.158004	0.0070142		-0.621811	0.122167	2.4193e-06	0.00139016
FAS	90750414	90775542	+	rs78959422	10	90748206	A	T	0.0631456	0.81722	0.295421	0.0070256		-0.961107	0.176606	5.8857e-07	0.00139016
COL4A3	228029281	228179508	+	rs6436665	2	228089193	A	G	0.193806	-0.509078	0.189417	0.0070306	9.222e-06
GABRP	170190354	170241051	+	rs4867630	5	170219349	A	G	0.344185	0.395248	0.14709	0.0070406	3.1091e-05
ULK4	41288090	42003922	-	rs113416896	3	41871443	G	C	0.149883	0.542137	0.196158	0.0070757		0.641216	0.126417	2.5938e-06	0.00139016
MRE11A	94152895	94226072	-	rs13447646	11	94198706	C	T	0.238568	-0.451779	0.163486	0.0070833		0.616543	0.113291	5.8855e-07	0.00139016
RHD	25598884	25656936	+	rs61775190	1	25808948	T	C	0.380851	0.439026	0.158887	0.0070885		0.761068	0.132651	1.7496e-07	0.00139016
TMEM57	25757388	25826700	+	rs61775190	1	25808948	T	C	0.380851	0.439026	0.158887	0.0070885		-0.464251	0.0936244	4.0529e-06	0.0132304
RHCE	25696958	25756683	-	rs61775190	1	25808948	T	C	0.380851	0.439026	0.158887	0.0070885		-0.909237	0.119249	5.0009e-11	0.00139016
MRPL21	68658744	68671303	-	rs10896386	11	68722694	C	T	0.24933	0.466378	0.16887	0.0071166		-0.804962	0.0852794	1.5218e-14	0.00139016
IGHMBP2	68671310	68708067	+	rs10896386	11	68722694	C	T	0.24933	0.466378	0.16887	0.0071166		0.661106	0.0925531	4.205e-10	0.00139016
PGM2	37828255	37864558	+	rs2714554	4	37838383	C	T	0.373786	0.432286	0.156608	0.0071457		0.463229	0.0743634	2.2099e-08	0.00139016
ZNF593	26496362	26498551	+	rs9783057	1	26491685	C	T	0.368825	0.429788	0.155756	0.0071648		-0.472743	0.0720395	5.2941e-09	0.00139016
CNKSR1	26503894	26516377	+	rs9783057	1	26491685	C	T	0.368825	0.429788	0.155756	0.0071648		0.492822	0.0991769	3.8903e-06	0.00139016
PGM2	37828255	37864558	+	rs62300673	4	37839366	A	G	0.373825	0.43207	0.156623	0.0071793		0.463229	0.0743634	2.2099e-08	0.00139016
ASAH2B	52499078	52516948	+	rs981404	10	52705663	T	A	0.214902	0.49592	0.179801	0.0071894		0.452737	0.0856921	1.1185e-06	0.00139016
VWDE	12370511	12443567	-	rs10950401	7	12500515	A	C	0.370801	0.396834	0.14391	0.0072026		-0.457734	0.0906018	2.8075e-06	0.00139016
LRRIQ3	74491699	74663871	-	rs61407724	1	74580433	A	T	0.459762	-0.38523	0.139721	0.0072102		-0.647756	0.108902	7.26e-08	0.00139016
HLA-DQB1	32627244	32636160	-	rs111388755	6	32455439	C	T	0.035772	-1.23304	0.447343	0.0072259		-0.76757	0.138044	3.6317e-07	0.00139016
HLA-DRB6	32520490	32527799	-	rs111388755	6	32455439	C	T	0.035772	-1.23304	0.447343	0.0072259		0.940357	0.127268	1.4221e-10	0.00139016
PGM2	37828255	37864558	+	rs2714558	4	37840884	G	C	0.373879	0.43177	0.156644	0.0072259		0.463232	0.0743667	2.212e-08	0.00139016
MRPL21	68658744	68671303	-	rs12272547	11	68608654	G	A	0.257408	0.452858	0.164299	0.0072272		-0.647912	0.0947718	1.6095e-09	0.00139016
IGHMBP2	68671310	68708067	+	rs12272547	11	68608654	G	A	0.257408	0.452858	0.164299	0.0072272		0.592867	0.0925043	1.0241e-08	0.00139016
RHD	25598884	25656936	+	rs35589882	1	25807095	T	C	0.380964	0.436401	0.158332	0.0072286		0.761047	0.132659	1.7533e-07	0.00139016
TMEM57	25757388	25826700	+	rs35589882	1	25807095	T	C	0.380964	0.436401	0.158332	0.0072286		-0.464466	0.0936149	4.0087e-06	0.0132304
RHCE	25696958	25756683	-	rs35589882	1	25807095	T	C	0.380964	0.436401	0.158332	0.0072286		-0.909261	0.119254	5.0034e-11	0.00139016
PGM2	37828255	37864558	+	rs2261414	4	37841430	C	T	0.373898	0.431624	0.156653	0.0072481		0.463229	0.0743634	2.2099e-08	0.00139016
RHD	25598884	25656936	+	rs35065124	1	25806112	T	C	0.380963	0.435276	0.158074	0.0072825		0.761114	0.132661	1.7502e-07	0.00139016
RHCE	25696958	25756683	-	rs35065124	1	25806112	T	C	0.380963	0.435276	0.158074	0.0072825		-0.909289	0.119259	5.0044e-11	0.00139016
TMEM57	25757388	25826700	+	rs35065124	1	25806112	T	C	0.380963	0.435276	0.158074	0.0072825		-0.464473	0.0936187	4.0106e-06	0.0132304
PGM2	37828255	37864558	+	rs2608306	4	37842254	A	G	0.374102	0.431228	0.156704	0.0073186		0.465301	0.0749072	2.3814e-08	0.00139016
TPSB2	1277272	1280214	-	rs75841489	16	1278063	T	C	0.237864	0.469906	0.170786	0.0073275		-1.12213	0.138019	5.2616e-12	0.00139016
PEX7	137143717	137235075	+	rs9389436	6	137076468	A	G	0.38035	-0.442429	0.160815	0.0073332		0.476774	0.0887302	7.7805e-07	0.00139016
EIF4HP2	31298206	31298768	+	rs62236070	22	31438497	A	C	0.175559	-0.54545	0.198305	0.0073456		-0.935033	0.143988	7.1129e-09	0.00139016
HLA-DRB6	32520490	32527799	-	rs200621299	6	32460416	TA	T	0.0183892	-1.83559	0.667572	0.0073645		0.921075	0.136186	2.214e-09	0.00139016
HLA-DQA2	32709119	32714992	+	rs200621299	6	32460416	TA	T	0.0183892	-1.83559	0.667572	0.0073645		0.782548	0.137778	2.2206e-07	0.00139016
NUSAP1	41624892	41673248	+	rs11375356	15	41452033	C	CA	0.447779	-0.3936	0.143206	0.0073886		0.639631	0.117329	5.662e-07	0.00139016
SLC7A9	33321415	33360672	-	rs10408112	19	33486395	C	A	0.217202	0.512512	0.186595	0.0074272		-0.677169	0.112307	5.1506e-08	0.00139016
PHOSPHO2	170554697	170558218	+	rs28420960	2	170418460	A	C	0.0482524	-0.888959	0.323945	0.0074796		0.593123	0.117426	2.8199e-06	0.00139016
PEX7	137143717	137235075	+	rs9385773	6	137077350	A	G	0.382301	-0.437716	0.159561	0.0074987		0.477054	0.088821	7.8547e-07	0.00139016
PEX7	137143717	137235075	+	rs9385774	6	137077375	A	G	0.382296	-0.437609	0.159556	0.0075114		0.477062	0.0888234	7.8564e-07	0.00139016
TOM1L1	52976748	53037988	+	rs2541236	17	53159832	T	G	0.262107	-0.455642	0.166185	0.0075302		0.435921	0.0868569	3.201e-06	0.0252595
TOM1L1	52976748	53037988	+	rs2628304	17	53157189	G	A	0.262136	-0.455508	0.16618	0.0075458		0.449981	0.0867964	1.6623e-06	0.0252595
TPSB2	1277272	1280214	-	rs4247095	16	1283246	A	G	0.259519	0.449908	0.164197	0.007567		-1.10231	0.130535	1.2925e-12	0.00139016
LZTS2	102756375	102765472	+	rs10883567	10	102755779	T	C	0.305825	0.412288	0.150496	0.0075781		-0.340329	0.0657229	1.7031e-06	0.00242756
C1ORF86	2117443	2139172	-	rs2460002	1	2119833	A	G	0.174757	0.481342	0.175718	0.0075831		-0.328566	0.0647832	2.5983e-06	0.0405487
UPK3B	76139745	76648340	+	rs12666503	7	76140186	T	C	0.131531	0.52147	0.190443	0.0076067		-0.771958	0.149546	1.8168e-06	0.00139016
PBX1	164524821	164868533	+	rs12048214	1	164815467	C	T	0.470874	0.377958	0.142066	0.0076093	0.00096392
HEMK1	50606583	50622366	+	rs7646236	3	50635553	T	C	0.233417	0.507293	0.18528	0.0076115		0.589084	0.111452	1.1085e-06	0.00139016
RCCD1	91498100	91506349	+	rs73502775	15	91536225	G	A	0.339607	-0.41474	0.151555	0.0076417		0.575467	0.0994918	1.4411e-07	0.00139016
AHSA2	61404553	61413216	+	rs62149712	2	61601272	T	C	0.490379	0.377709	0.138129	0.007687		0.578841	0.0818226	5.6859e-10	0.00139016
LZTS2	102756375	102765472	+	rs112191456	10	102759655	C	T	0.300854	0.415135	0.151883	0.0077135		-0.335933	0.0650224	1.7853e-06	0.00242756
RHCE	25696958	25756683	-	rs35614701	1	25798123	G	A	0.381043	0.426493	0.15605	0.0077175		-0.911168	0.119314	4.7398e-11	0.00139016
TMEM57	25757388	25826700	+	rs35614701	1	25798123	G	A	0.381043	0.426493	0.15605	0.0077175		-0.465104	0.0937198	3.9891e-06	0.0132304
RHD	25598884	25656936	+	rs35614701	1	25798123	G	A	0.381043	0.426493	0.15605	0.0077175		0.761406	0.132856	1.7959e-07	0.00139016
ULK4	41288090	42003922	-	rs59849553	3	41866786	G	A	0.291262	0.485035	0.177587	0.007757		0.736382	0.11653	1.5051e-08	0.00139016
GUSBP1	21341942	21589481	+	rs1472112	5	21240914	A	T	0.262248	-0.429683	0.157365	0.0077737		-0.893401	0.151387	8.8289e-08	0.00139016
SLC25A34	16062900	16067891	+	rs937592	1	16064411	T	C	0.29563	-0.444601	0.162846	0.0077798		-0.55776	0.0969692	1.647e-07	0.00343746
WDSUB1	160092304	160143310	-	rs12612419	2	160153643	A	G	0.409816	0.395016	0.14469	0.0077825		0.604328	0.0949093	1.2245e-08	0.00139016
PEX7	137143717	137235075	+	rs9389437	6	137081542	G	T	0.382864	-0.434445	0.159394	0.007881		0.477534	0.0908066	1.2341e-06	0.00139016
TRIM4	99488036	99517223	-	rs2525542	7	99548569	A	G	0.454088	0.395071	0.14505	0.0079235		0.389155	0.077785	3.407e-06	0.00242756
PRB2	11544476	11653975	-	rs2416671	12	11586933	A	G	0.392359	0.392024	0.143973	0.0079413		0.498379	0.0990202	3.0263e-06	0.00139016
GUSBP1	21341942	21589481	+	rs1388574	5	21238932	T	C	0.262136	-0.428436	0.15739	0.0079583		-0.893401	0.151387	8.8289e-08	0.00139016
GUSBP1	21341942	21589481	+	rs1873609	5	21235554	T	C	0.262136	-0.428436	0.15739	0.0079583		-0.893401	0.151387	8.8289e-08	0.00139016
GUSBP1	21341942	21589481	+	rs7701518	5	21235990	C	A	0.262136	-0.428436	0.15739	0.0079583		-0.893401	0.151387	8.8289e-08	0.00139016
GUSBP1	21341942	21589481	+	rs11949285	5	21227084	G	C	0.262136	-0.428404	0.157398	0.007966		-0.893567	0.151395	8.7998e-08	0.00139016
GUSBP1	21341942	21589481	+	rs7713939	5	21226510	G	A	0.262136	-0.428404	0.157398	0.007966		-0.893609	0.151397	8.7926e-08	0.00139016
TMEM80	698869	705028	+	rs56394618	11	697890	T	C	0.315587	0.443097	0.162805	0.0079694		-0.576885	0.100522	1.7384e-07	0.00139016
MRPL21	68658744	68671303	-	rs7104351	11	68617886	A	G	0.28932	0.385808	0.14176	0.0079711		-0.826664	0.0872755	1.3152e-14	0.00139016
IGHMBP2	68671310	68708067	+	rs7104351	11	68617886	A	G	0.28932	0.385808	0.14176	0.0079711		0.669277	0.0956705	8.0291e-10	0.00139016
OSBPL6	179059208	179264160	+	rs334612	2	179167520	G	A	0.4123	0.387624	0.142522	0.008012		0.553816	0.102559	6.9832e-07	0.011061
HLA-DRB6	32520490	32527799	-	rs150479833	6	32489846	A	T	0.11733	-0.714911	0.262885	0.0080178		1.14341	0.210925	6.4147e-07	0.00139016
FAS	90750414	90775542	+	rs12765241	10	90740501	G	A	0.0631068	0.79561	0.292646	0.008036		-0.960685	0.17665	5.9763e-07	0.00139016
NUSAP1	41624892	41673248	+	rs4924544	15	41693455	G	T	0.351461	-0.445035	0.163736	0.0080512		0.657455	0.104605	1.7413e-08	0.00139016
AHSA2	61404553	61413216	+	rs6545851	2	61498357	G	T	0.281262	0.389321	0.14324	0.008052		0.639516	0.0980741	6.3336e-09	0.00139016
IGHMBP2	68671310	68708067	+	rs1272609	11	68618182	T	C	0.289364	0.385179	0.141734	0.0080601		0.669277	0.0956705	8.0291e-10	0.00139016
MRPL21	68658744	68671303	-	rs1272609	11	68618182	T	C	0.289364	0.385179	0.141734	0.0080601		-0.826664	0.0872755	1.3152e-14	0.00139016
MRPL21	68658744	68671303	-	rs1249359	11	68618279	C	T	0.289393	0.384952	0.14172	0.0080898		-0.826664	0.0872755	1.3152e-14	0.00139016
IGHMBP2	68671310	68708067	+	rs1249359	11	68618279	C	T	0.289393	0.384952	0.14172	0.0080898		0.669277	0.0956705	8.0291e-10	0.00139016
HEMK1	50606583	50622366	+	rs6778680	3	50748140	T	C	0.227845	0.489905	0.180427	0.0081135		0.631011	0.115283	5.1773e-07	0.00139016
CENPP	95094452	95374896	+	rs6479425	9	95345310	T	A	0.160961	-0.475505	0.175218	0.0081468		0.764446	0.130569	1.0735e-07	0.00139016
LRRIQ3	74491699	74663871	-	rs11210400	1	74490459	C	A	0.485495	-0.383074	0.141216	0.0081721		-0.700881	0.104589	2.8992e-09	0.00139016
WDSUB1	160092304	160143310	-	rs11675238	2	160157057	T	A	0.406495	0.389752	0.143744	0.0082005		0.620105	0.0925812	2.9417e-09	0.00139016
UBE3D	83602117	83775560	-	rs55699574	6	83629157	C	T	0.122972	-0.581845	0.21464	0.0082153		0.648616	0.127854	2.5848e-06	0.00139016
UBE3D	83602117	83775560	-	rs62430477	6	83629612	C	T	0.122972	-0.581845	0.21464	0.0082153		0.648575	0.127853	2.5878e-06	0.00139016
SMR3B	71235810	71255961	+	rs10004069	4	71252985	G	A	0.221966	0.433323	0.164526	0.0082194	1.1113e-05
HRNR	152184558	152196669	-	rs10788826	1	152161735	C	T	0.38835	-0.367394	0.135539	0.0082196		0.671506	0.130049	1.8062e-06	0.00242756
UBE3D	83602117	83775560	-	rs12195365	6	83645296	C	T	0.122976	-0.581746	0.214618	0.0082197		0.648146	0.127854	2.6226e-06	0.00139016
UBE3D	83602117	83775560	-	rs12200420	6	83644095	T	C	0.122976	-0.581746	0.214618	0.0082197		0.640042	0.128018	3.4521e-06	0.00139016
UBE3D	83602117	83775560	-	rs10943916	6	83633352	G	A	0.122971	-0.581744	0.214624	0.0082215		0.648264	0.127859	2.6151e-06	0.00139016
UBE3D	83602117	83775560	-	rs140762468	6	83638901	TTTCTTA	T	0.122975	-0.581706	0.214618	0.0082238		0.648262	0.127853	2.6128e-06	0.00139016
UBE3D	83602117	83775560	-	rs62430479	6	83639587	C	T	0.122976	-0.581697	0.214616	0.0082245		0.648244	0.127858	2.6164e-06	0.00139016
PGM2	37828255	37864558	+	rs2608307	4	37838237	C	T	0.368932	0.434581	0.160355	0.0082309		0.463229	0.0743634	2.2099e-08	0.00139016
IGHMBP2	68671310	68708067	+	rs200447892	11	68681769	A	AG	0.241762	0.457677	0.168906	0.0082416		0.633098	0.0975069	7.1427e-09	0.00139016
MRPL21	68658744	68671303	-	rs200447892	11	68681769	A	AG	0.241762	0.457677	0.168906	0.0082416		-0.771539	0.0920454	1.7081e-12	0.00139016
LRRIQ3	74491699	74663871	-	rs11331087	1	74500485	CT	C	0.485437	-0.382017	0.140997	0.0082476		-0.686837	0.106959	9.7097e-09	0.00139016
CACNA2D3	54156574	55108584	+	rs3832224	3	54676441	CA	C	0.250083	-0.522512	0.198481	0.0082481	4.5014e-61
LRRIQ3	74491699	74663871	-	rs1384883	1	74501477	C	T	0.485437	-0.381992	0.140994	0.0082502		-0.694962	0.104333	3.4529e-09	0.00139016
LRRIQ3	74491699	74663871	-	rs6676622	1	74509805	C	T	0.485437	-0.381992	0.140994	0.0082502		-0.694962	0.104333	3.4529e-09	0.00139016
CNKSR1	26503894	26516377	+	rs2887448	1	26492987	A	T	0.344068	0.418877	0.154614	0.0082525		0.484624	0.0994177	5.622e-06	0.00139016
ZNF593	26496362	26498551	+	rs2887448	1	26492987	A	T	0.344068	0.418877	0.154614	0.0082525		-0.477053	0.0714357	3.2068e-09	0.00139016
LRRIQ3	74491699	74663871	-	rs10789384	1	74521552	G	T	0.485471	-0.382014	0.141008	0.0082529		-0.703443	0.104243	2.3659e-09	0.00139016
NUSAP1	41624892	41673248	+	rs7169278	15	41696932	A	G	0.351631	-0.443425	0.163697	0.0082611		0.656768	0.104709	1.8393e-08	0.00139016
MRPL21	68658744	68671303	-	rs6591360	11	68718669	G	T	0.261772	0.437701	0.161605	0.008269		-0.776905	0.0871327	1.5682e-13	0.00139016
IGHMBP2	68671310	68708067	+	rs6591360	11	68718669	G	T	0.261772	0.437701	0.161605	0.008269		0.616783	0.0952121	7.6149e-09	0.00139016
FTSJ3	61896793	61906562	-	rs2006208	17	61988014	G	A	0.362218	-0.38321	0.141516	0.0082823		-0.509751	0.0948687	7.7828e-07	0.00139016
AHSA2	61404553	61413216	+	rs2698194	2	61363196	C	T	0.450083	-0.382884	0.141406	0.0082871		-0.575313	0.0835049	1.277e-09	0.00139016
IGHMBP2	68671310	68708067	+	rs659465	11	68618964	T	G	0.289476	0.383467	0.141669	0.008308		0.669277	0.0956705	8.0291e-10	0.00139016
MRPL21	68658744	68671303	-	rs659465	11	68618964	T	G	0.289476	0.383467	0.141669	0.008308		-0.826664	0.0872755	1.3152e-14	0.00139016
RHD	25598884	25656936	+	rs35346083	1	25788425	C	A	0.381135	0.415182	0.153451	0.0083349		0.761873	0.133023	1.8235e-07	0.00139016
RHCE	25696958	25756683	-	rs35346083	1	25788425	C	A	0.381135	0.415182	0.153451	0.0083349		-0.913108	0.119346	4.4506e-11	0.00139016
TMEM57	25757388	25826700	+	rs35346083	1	25788425	C	A	0.381135	0.415182	0.153451	0.0083349		-0.465825	0.0938055	3.9402e-06	0.0132304
TMEM57	25757388	25826700	+	rs35189848	1	25788422	A	G	0.38113	0.415171	0.153448	0.0083353		-0.465825	0.0938055	3.9402e-06	0.0132304
RHD	25598884	25656936	+	rs35189848	1	25788422	A	G	0.38113	0.415171	0.153448	0.0083353		0.761873	0.133023	1.8235e-07	0.00139016
RHCE	25696958	25756683	-	rs35189848	1	25788422	A	G	0.38113	0.415171	0.153448	0.0083353		-0.913108	0.119346	4.4506e-11	0.00139016
HEMK1	50606583	50622366	+	rs1824281	3	50750145	C	T	0.228155	0.487865	0.180331	0.0083405		0.631011	0.115283	5.1773e-07	0.00139016
HEMK1	50606583	50622366	+	rs2086827	3	50725691	G	A	0.228155	0.487865	0.180331	0.0083405		0.631011	0.115283	5.1773e-07	0.00139016
HEMK1	50606583	50622366	+	rs6446213	3	50749265	G	A	0.228155	0.487865	0.180331	0.0083405		0.631011	0.115283	5.1773e-07	0.00139016
HEMK1	50606583	50622366	+	rs6776224	3	50727034	C	A	0.228155	0.487865	0.180331	0.0083405		0.631011	0.115283	5.1773e-07	0.00139016
HEMK1	50606583	50622366	+	rs6779819	3	50719345	A	G	0.228155	0.487865	0.180331	0.0083405		0.631011	0.115283	5.1773e-07	0.00139016
HEMK1	50606583	50622366	+	rs7615703	3	50732402	G	A	0.228155	0.487865	0.180331	0.0083405		0.631011	0.115283	5.1773e-07	0.00139016
TRIP4	64679947	64747502	+	rs72741349	15	64771483	A	T	0.00909223	2.32076	0.857895	0.0083454		0.849416	0.165691	2.0922e-06	0.00343746
CACFD1	136325089	136335970	+	rs625067	9	136014227	A	G	0.339657	0.370863	0.137141	0.0083673		-0.283527	0.0570297	3.853e-06	0.049476
TPSB2	1277272	1280214	-	rs7198879	16	1288561	C	A	0.269583	0.430657	0.159367	0.0084129		-1.13747	0.135069	1.4329e-12	0.00139016
FTSJ3	61896793	61906562	-	rs2070680	17	61986988	A	G	0.362796	-0.382144	0.141441	0.008425		-0.509792	0.0948605	7.7549e-07	0.00139016
HIVEP2	143072604	143266338	-	rs115730963	6	143080878	T	C	0.00960194	-1.87239	0.713552	0.0084527	0.00047028
ZNF593	26496362	26498551	+	rs11247860	1	26491355	C	A	0.34466	0.417673	0.154663	0.0084542		-0.477053	0.0714357	3.2068e-09	0.00139016
CNKSR1	26503894	26516377	+	rs11247860	1	26491355	C	A	0.34466	0.417673	0.154663	0.0084542		0.484624	0.0994177	5.622e-06	0.00139016
ZNF593	26496362	26498551	+	rs7546583	1	26489720	T	G	0.34466	0.417673	0.154663	0.0084542		-0.477091	0.0714534	3.2225e-09	0.00139016
CNKSR1	26503894	26516377	+	rs7546583	1	26489720	T	G	0.34466	0.417673	0.154663	0.0084542		0.484086	0.0994754	5.8045e-06	0.00139016
HRNR	152184558	152196669	-	rs116481340	1	152169919	C	T	0.0995534	-0.57411	0.21273	0.0084963		0.986551	0.193484	2.3344e-06	0.00242756
AHSA2	61404553	61413216	+	rs71405108	2	61601291	A	AG	0.497433	0.37727	0.139826	0.0085114		0.567493	0.0819111	1.0788e-09	0.00139016
LIN52	74551499	74667936	+	rs4899502	14	74669893	G	A	0.378956	-0.371236	0.137595	0.0085138		-0.631539	0.0974005	7.4221e-09	0.00139016
TPSB2	1277272	1280214	-	rs7204535	16	1288583	T	C	0.269413	0.430263	0.159498	0.0085237		-1.13745	0.135074	1.4365e-12	0.00139016
LIN52	74551499	74667936	+	rs11622838	14	74669359	A	G	0.379131	-0.371277	0.137659	0.0085362		-0.629631	0.0968334	6.8603e-09	0.00139016
NEURL3	97163383	97173846	-	rs4527246	2	96560303	T	C	0.339806	-0.428921	0.159098	0.0085631		0.611184	0.132798	1.5938e-05	0.00139016
NEURL3	97163383	97173846	-	rs62153679	2	96558400	C	T	0.33984	-0.428943	0.159115	0.0085668		0.612626	0.133814	1.7459e-05	0.00139016
MRPL21	68658744	68671303	-	rs632984	11	68620271	C	T	0.289879	0.38153	0.141628	0.0086125		-0.826664	0.0872755	1.3152e-14	0.00139016
IGHMBP2	68671310	68708067	+	rs632984	11	68620271	C	T	0.289879	0.38153	0.141628	0.0086125		0.669277	0.0956705	8.0291e-10	0.00139016
WDR27	169857307	170102159	-	rs9371179	6	170227259	C	T	0.446602	-0.406404	0.150922	0.0086387		-0.415166	0.0820055	2.6935e-06	0.0358935
ULK4	41288090	42003922	-	rs794890	3	42062339	G	T	0.286417	-0.425145	0.15794	0.0086625		-0.800656	0.11491	9.0745e-10	0.00139016
RCCD1	91498100	91506349	+	rs8035844	15	91519642	C	T	0.322738	-0.406614	0.151151	0.0087035		0.554595	0.0979325	2.3799e-07	0.00139016
NKAIN4	61872136	61904046	-	rs56783811	20	61860505	A	G	0.146602	0.527713	0.196182	0.0087085		0.717509	0.128489	3.2925e-07	0.00242756
TPM2	35681989	35691017	-	rs1534847	9	35723712	T	C	0.201413	0.514067	0.191158	0.0087254		-0.848891	0.0993963	8.4173e-13	0.00139016
ZNF682	20107867	20150315	-	rs8106259	19	20136417	C	T	0.292869	0.423717	0.157593	0.0087388		-0.354787	0.0704608	3.001e-06	0.0117879
C9ORF142	139886870	139888436	+	rs41306732	9	139902166	G	A	0.270101	-0.39377	0.146456	0.0087394		-0.397562	0.0594754	3.1188e-09	0.00139016
TOM1L1	52976748	53037988	+	rs1484769	17	53166651	G	A	0.184481	-0.49577	0.184467	0.0087653		0.447446	0.0909135	4.6823e-06	0.0252595
TOM1L1	52976748	53037988	+	rs2541237	17	53164037	C	G	0.184481	-0.49577	0.184467	0.0087653		0.448075	0.0909107	4.5549e-06	0.0252595
NKAIN4	61872136	61904046	-	rs138813825	20	61861476	CG	C	0.146626	0.527115	0.196147	0.0087711		0.717509	0.128489	3.2925e-07	0.00242756
PGM2	37828255	37864558	+	rs2553290	4	37842537	T	A	0.375617	0.422682	0.157297	0.0087756		0.463207	0.0743661	2.2148e-08	0.00139016
IGHMBP2	68671310	68708067	+	rs646586	11	68681653	A	G	0.251238	0.442113	0.164535	0.0087784		0.614922	0.0980699	1.8555e-08	0.00139016
MRPL21	68658744	68671303	-	rs646586	11	68681653	A	G	0.251238	0.442113	0.164535	0.0087784		-0.768029	0.0913397	1.5184e-12	0.00139016
SLC25A41	6426048	6433790	-	rs2860182	19	6436304	T	C	0.429369	-0.396614	0.147603	0.0087786		0.865434	0.0595184	6.4897e-24	0.00139016
MRPL21	68658744	68671303	-	rs611268	11	68620849	C	T	0.289427	0.380569	0.141698	0.0088095		-0.81219	0.0912563	1.6863e-13	0.00139016
IGHMBP2	68671310	68708067	+	rs611268	11	68620849	C	T	0.289427	0.380569	0.141698	0.0088095		0.64995	0.0992447	5.6074e-09	0.00139016
NF1	29421945	29709134	+	rs61296342	17	29707521	G	A	0.416209	-0.409079	0.15676	0.0088102	8.3957e-05
ULK4	41288090	42003922	-	rs144262279	3	41868901	A	G	0.206791	0.450639	0.167795	0.0088126		0.882092	0.150912	1.1175e-07	0.00139016
ULK4	41288090	42003922	-	rs148932987	3	41868900	C	T	0.206791	0.450639	0.167795	0.0088126		0.860972	0.150566	1.8941e-07	0.00139016
RAB20	111175417	111214080	-	rs151280339	13	111189512	AT	A	0.0747621	0.737107	0.282485	0.008816	2.075e-15
IGHMBP2	68671310	68708067	+	rs11603827	11	68719221	C	T	0.242427	0.461778	0.171956	0.0088177		0.662562	0.0932708	4.9992e-10	0.00139016
MRPL21	68658744	68671303	-	rs11603827	11	68719221	C	T	0.242427	0.461778	0.171956	0.0088177		-0.817344	0.0847872	6.2273e-15	0.00139016
MRPL21	68658744	68671303	-	rs678904	11	68615600	T	A	0.296481	0.379831	0.141465	0.0088288		-0.748214	0.0928381	7.2219e-12	0.00139016
IGHMBP2	68671310	68708067	+	rs678904	11	68615600	T	A	0.296481	0.379831	0.141465	0.0088288		0.66622	0.093144	4.0313e-10	0.00139016
IGHMBP2	68671310	68708067	+	rs610442	11	68621003	T	C	0.289359	0.380563	0.141744	0.008832		0.67056	0.0956782	7.5898e-10	0.00139016
MRPL21	68658744	68671303	-	rs610442	11	68621003	T	C	0.289359	0.380563	0.141744	0.008832		-0.827033	0.0873786	1.3565e-14	0.00139016
NKAIN4	61872136	61904046	-	20:61816976	20	61816976	CG	TG	0.0601273	0.690767	0.2573	0.0088366		0.86247	0.151162	1.9958e-07	0.00242756
MRPL21	68658744	68671303	-	rs615644	11	68621806	G	C	0.289097	0.380925	0.14194	0.0088607		-0.826684	0.0872874	1.3214e-14	0.00139016
IGHMBP2	68671310	68708067	+	rs615644	11	68621806	G	C	0.289097	0.380925	0.14194	0.0088607		0.669449	0.095667	7.9572e-10	0.00139016
NUSAP1	41624892	41673248	+	rs9972622	15	41490980	T	C	0.462728	-0.391751	0.146006	0.0088747		0.567066	0.117947	7.2801e-06	0.00139016
NUSAP1	41624892	41673248	+	rs9972623	15	41491027	T	C	0.462728	-0.39176	0.146009	0.0088749		0.582792	0.117551	4.0668e-06	0.00139016
ULK4	41288090	42003922	-	rs77014899	3	42037880	T	C	0.131243	0.50749	0.189171	0.0088851		0.838602	0.129976	8.5162e-09	0.00139016
NEURL3	97163383	97173846	-	rs61409777	2	96581373	C	A	0.339481	-0.42695	0.15929	0.0089436		0.617872	0.13393	1.5288e-05	0.00139016
KIAA1430	186080819	186130658	-	rs3108241	4	186127754	A	G	0.43417	0.358066	0.133617	0.008957		0.28596	0.0568081	3.0181e-06	0.00139016
MMP2	55423612	55540603	+	rs41140	16	55426131	G	C	0.209442	-0.428937	0.164818	0.008991	3.2242e-05
NEURL3	97163383	97173846	-	rs56791141	2	96587496	C	T	0.339422	-0.426585	0.159321	0.0090139		0.621526	0.134215	1.4314e-05	0.00139016
IGHMBP2	68671310	68708067	+	rs7129960	11	68622456	A	G	0.288752	0.380448	0.142129	0.0090324		0.669277	0.0956705	8.0291e-10	0.00139016
MRPL21	68658744	68671303	-	rs7129960	11	68622456	A	G	0.288752	0.380448	0.142129	0.0090324		-0.826664	0.0872755	1.3152e-14	0.00139016
MRPL21	68658744	68671303	-	rs10896384	11	68720011	G	A	0.262097	0.432723	0.16167	0.0090373		-0.775698	0.0869535	1.537e-13	0.00139016
IGHMBP2	68671310	68708067	+	rs10896384	11	68720011	G	A	0.262097	0.432723	0.16167	0.0090373		0.617656	0.0948752	6.6284e-09	0.00139016
RHD	25598884	25656936	+	rs4649085	1	25778832	G	A	0.381395	-0.403957	0.150948	0.0090487		-0.761068	0.132651	1.7496e-07	0.00139016
TMEM57	25757388	25826700	+	rs4649085	1	25778832	G	A	0.381395	-0.403957	0.150948	0.0090487		0.464251	0.0936244	4.0529e-06	0.0132304
RHCE	25696958	25756683	-	rs4649085	1	25778832	G	A	0.381395	-0.403957	0.150948	0.0090487		0.909237	0.119249	5.0009e-11	0.00139016
S100A13	153591263	153603836	-	rs9662664	1	153656352	T	G	0.462138	-0.370199	0.138352	0.0090579		0.292679	0.0562512	1.5425e-06	0.00139016
MRPL21	68658744	68671303	-	rs667989	11	68685776	T	A	0.247015	0.437197	0.163447	0.0090808		-0.78619	0.0893178	2.6124e-13	0.00139016
IGHMBP2	68671310	68708067	+	rs667989	11	68685776	T	A	0.247015	0.437197	0.163447	0.0090808		0.632922	0.0965746	5.4936e-09	0.00139016
RHD	25598884	25656936	+	rs7554255	1	25778106	C	T	0.381408	-0.403147	0.150743	0.0090923		-0.761068	0.132651	1.7496e-07	0.00139016
RHCE	25696958	25756683	-	rs7554255	1	25778106	C	T	0.381408	-0.403147	0.150743	0.0090923		0.909237	0.119249	5.0009e-11	0.00139016
TMEM57	25757388	25826700	+	rs7554255	1	25778106	C	T	0.381408	-0.403147	0.150743	0.0090923		0.464251	0.0936244	4.0529e-06	0.0132304
IGHMBP2	68671310	68708067	+	rs648336	11	68616449	C	T	0.296583	0.378243	0.141431	0.0090924		0.666229	0.0921495	2.8686e-10	0.00139016
MRPL21	68658744	68671303	-	rs648336	11	68616449	C	T	0.296583	0.378243	0.141431	0.0090924		-0.75391	0.0911415	2.7961e-12	0.00139016
SYCE1L	77240338	77246902	+	rs56170673	16	77170847	G	A	0.192393	0.493303	0.18448	0.0091017		0.777518	0.148185	1.2941e-06	0.00139016
TMEM57	25757388	25826700	+	rs143442147	1	25765896	TAAAC	T	0.381355	-0.401858	0.150306	0.0091124		0.46434	0.0936598	4.0675e-06	0.0132304
RHCE	25696958	25756683	-	rs143442147	1	25765896	TAAAC	T	0.381355	-0.401858	0.150306	0.0091124		0.909587	0.119285	4.9859e-11	0.00139016
RHD	25598884	25656936	+	rs143442147	1	25765896	TAAAC	T	0.381355	-0.401858	0.150306	0.0091124		-0.76157	0.132677	1.7304e-07	0.00139016
TDRD6	46655612	46668799	+	rs10948299	6	46653858	G	T	0.285296	0.498296	0.186378	0.0091132		0.52519	0.102635	2.1721e-06	0.00139016
SLC25A27	46620678	46645930	+	rs10948299	6	46653858	G	T	0.285296	0.498296	0.186378	0.0091132		-0.520118	0.0740754	7.1702e-10	0.00139016
RHCE	25696958	25756683	-	rs6699113	1	25777743	C	T	0.381375	-0.402718	0.150629	0.0091134		0.909237	0.119249	5.0009e-11	0.00139016
RHD	25598884	25656936	+	rs6699113	1	25777743	C	T	0.381375	-0.402718	0.150629	0.0091134		-0.761068	0.132651	1.7496e-07	0.00139016
TMEM57	25757388	25826700	+	rs6699113	1	25777743	C	T	0.381375	-0.402718	0.150629	0.0091134		0.464251	0.0936244	4.0529e-06	0.0132304
RHD	25598884	25656936	+	rs6661533	1	25771715	A	G	0.381335	-0.401871	0.150329	0.0091207		-0.761068	0.132651	1.7496e-07	0.00139016
TMEM57	25757388	25826700	+	rs6661533	1	25771715	A	G	0.381335	-0.401871	0.150329	0.0091207		0.464251	0.0936244	4.0529e-06	0.0132304
RHCE	25696958	25756683	-	rs6661533	1	25771715	A	G	0.381335	-0.401871	0.150329	0.0091207		0.909237	0.119249	5.0009e-11	0.00139016
TMEM57	25757388	25826700	+	rs35789222	1	25774643	CTT	C	0.38133	-0.401867	0.150329	0.0091214		0.464666	0.0936597	4.0124e-06	0.0132304
RHCE	25696958	25756683	-	rs35789222	1	25774643	CTT	C	0.38133	-0.401867	0.150329	0.0091214		0.909838	0.119295	4.9543e-11	0.00139016
RHD	25598884	25656936	+	rs35789222	1	25774643	CTT	C	0.38133	-0.401867	0.150329	0.0091214		-0.761028	0.132749	1.7828e-07	0.00139016
MRPL21	68658744	68671303	-	rs72262214	11	68616074	GCACACA	G	0.296383	0.378072	0.141432	0.0091234		-0.793866	0.0959042	2.7242e-12	0.00139016
IGHMBP2	68671310	68708067	+	rs72262214	11	68616074	GCACACA	G	0.296383	0.378072	0.141432	0.0091234		0.680741	0.0988545	1.2955e-09	0.00139016
IGHMBP2	68671310	68708067	+	rs11228383	11	68623228	T	G	0.288432	0.380333	0.142324	0.0091454		0.67025	0.0960781	8.7472e-10	0.00139016
MRPL21	68658744	68671303	-	rs11228383	11	68623228	T	G	0.288432	0.380333	0.142324	0.0091454		-0.824555	0.0881249	2.1972e-14	0.00139016
UBE3D	83602117	83775560	-	rs60766110	6	83679931	A	C	0.12616	-0.556886	0.208459	0.0091671		0.62082	0.127165	5.4632e-06	0.00139016
ULK4	41288090	42003922	-	rs794899	3	42028722	T	C	0.286136	-0.417964	0.156475	0.009175		-0.802469	0.114972	8.6113e-10	0.00139016
MRPL21	68658744	68671303	-	rs478647	11	68700424	C	T	0.247573	0.435491	0.163069	0.0091886		-0.775479	0.0879364	2.427e-13	0.00139016
IGHMBP2	68671310	68708067	+	rs478647	11	68700424	C	T	0.247573	0.435491	0.163069	0.0091886		0.63081	0.0945681	3.315e-09	0.00139016
MRPL21	68658744	68671303	-	rs513476	11	68698996	C	T	0.247573	0.435491	0.163069	0.0091886		-0.775479	0.0879364	2.427e-13	0.00139016
IGHMBP2	68671310	68708067	+	rs513476	11	68698996	C	T	0.247573	0.435491	0.163069	0.0091886		0.63081	0.0945681	3.315e-09	0.00139016
IGHMBP2	68671310	68708067	+	rs546382	11	68704264	C	T	0.247573	0.435491	0.163069	0.0091886		0.63081	0.0945681	3.315e-09	0.00139016
MRPL21	68658744	68671303	-	rs546382	11	68704264	C	T	0.247573	0.435491	0.163069	0.0091886		-0.775479	0.0879364	2.427e-13	0.00139016
IGHMBP2	68671310	68708067	+	rs622082	11	68703959	A	G	0.247573	0.435491	0.163069	0.0091886		0.63081	0.0945681	3.315e-09	0.00139016
MRPL21	68658744	68671303	-	rs622082	11	68703959	A	G	0.247573	0.435491	0.163069	0.0091886		-0.775479	0.0879364	2.427e-13	0.00139016
IGHMBP2	68671310	68708067	+	rs674654	11	68698762	G	T	0.247573	0.435491	0.163069	0.0091886		0.63081	0.0945681	3.315e-09	0.00139016
MRPL21	68658744	68671303	-	rs674654	11	68698762	G	T	0.247573	0.435491	0.163069	0.0091886		-0.775479	0.0879364	2.427e-13	0.00139016
ULK4	41288090	42003922	-	rs6798152	3	42023558	A	T	0.130248	0.507479	0.190032	0.0091912		0.834855	0.129961	9.6099e-09	0.00139016
HEMK1	50606583	50622366	+	rs3792325	3	50663574	C	T	0.232709	0.489141	0.183167	0.0091921		0.632827	0.118012	8.1308e-07	0.00139016
HEMK1	50606583	50622366	+	rs616589	3	50663629	A	G	0.232704	0.489154	0.183174	0.0091927		0.632827	0.118012	8.1308e-07	0.00139016
HEMK1	50606583	50622366	+	rs1013233	3	50695772	T	G	0.23301	0.488258	0.182856	0.0091995		0.629939	0.117837	8.693e-07	0.00139016
HEMK1	50606583	50622366	+	rs11716398	3	50699715	G	A	0.23301	0.488258	0.182856	0.0091995		0.567379	0.113565	3.5003e-06	0.00139016
HEMK1	50606583	50622366	+	rs1971976	3	50706496	G	A	0.23301	0.488258	0.182856	0.0091995		0.629939	0.117837	8.693e-07	0.00139016
HEMK1	50606583	50622366	+	rs34796800	3	50707368	TC	T	0.23301	0.488258	0.182856	0.0091995		0.629939	0.117837	8.693e-07	0.00139016
HEMK1	50606583	50622366	+	rs34848480	3	50701801	T	C	0.23301	0.488258	0.182856	0.0091995		0.629939	0.117837	8.693e-07	0.00139016
HEMK1	50606583	50622366	+	rs3792328	3	50664139	C	T	0.23301	0.488258	0.182856	0.0091995		0.629939	0.117837	8.693e-07	0.00139016
HEMK1	50606583	50622366	+	rs3804632	3	50671362	A	G	0.23301	0.488258	0.182856	0.0091995		0.629939	0.117837	8.693e-07	0.00139016
HEMK1	50606583	50622366	+	rs3943212	3	50718100	C	A	0.23301	0.488258	0.182856	0.0091995		0.629939	0.117837	8.693e-07	0.00139016
HEMK1	50606583	50622366	+	rs396302	3	50674468	C	T	0.23301	0.488258	0.182856	0.0091995		0.622884	0.119386	1.4567e-06	0.00139016
HEMK1	50606583	50622366	+	rs414171	3	50649499	A	T	0.23301	0.488258	0.182856	0.0091995		0.624303	0.119944	1.5309e-06	0.00139016
HEMK1	50606583	50622366	+	rs443436	3	50676596	T	C	0.23301	0.488258	0.182856	0.0091995		0.629939	0.117837	8.693e-07	0.00139016
HEMK1	50606583	50622366	+	rs448028	3	50673928	C	T	0.23301	0.488258	0.182856	0.0091995		0.629939	0.117837	8.693e-07	0.00139016
HEMK1	50606583	50622366	+	rs6446212	3	50728997	T	C	0.23301	0.488258	0.182856	0.0091995		0.629939	0.117837	8.693e-07	0.00139016
HEMK1	50606583	50622366	+	rs728901	3	50695409	C	T	0.23301	0.488258	0.182856	0.0091995		0.630151	0.117828	8.6168e-07	0.00139016
HEMK1	50606583	50622366	+	rs751851	3	50703858	C	T	0.23301	0.488258	0.182856	0.0091995		0.629939	0.117837	8.693e-07	0.00139016
HEMK1	50606583	50622366	+	rs7635666	3	50701577	C	T	0.23301	0.488258	0.182856	0.0091995		0.606822	0.118418	2.1098e-06	0.00139016
HEMK1	50606583	50622366	+	rs808149	3	50678732	C	T	0.23301	0.488258	0.182856	0.0091995		0.629939	0.117837	8.693e-07	0.00139016
HEMK1	50606583	50622366	+	rs813243	3	50658512	C	T	0.23301	0.488258	0.182856	0.0091995		0.629939	0.117837	8.693e-07	0.00139016
HEMK1	50606583	50622366	+	rs900735	3	50695135	C	T	0.23301	0.488258	0.182856	0.0091995		0.629939	0.117837	8.693e-07	0.00139016
HEMK1	50606583	50622366	+	rs9682401	3	50680758	A	G	0.23301	0.488258	0.182856	0.0091995		0.629939	0.117837	8.693e-07	0.00139016
RPL17P43	19400256	19400841	+	rs2428582	17	19392130	A	G	0.340563	-0.407929	0.152781	0.0092033		0.552563	0.10297	8.0053e-07	0.00139016
IGHMBP2	68671310	68708067	+	rs7107137	11	68623712	A	G	0.288238	0.380237	0.142443	0.009219		0.669277	0.0956705	8.0291e-10	0.00139016
MRPL21	68658744	68671303	-	rs7107137	11	68623712	A	G	0.288238	0.380237	0.142443	0.009219		-0.826664	0.0872755	1.3152e-14	0.00139016
UBE3D	83602117	83775560	-	rs12200894	6	83671004	A	G	0.126214	-0.556254	0.208399	0.0092248		0.62082	0.127165	5.4632e-06	0.00139016
UBE3D	83602117	83775560	-	rs12201727	6	83666480	A	G	0.126214	-0.556254	0.208399	0.0092248		0.62082	0.127165	5.4632e-06	0.00139016
UBE3D	83602117	83775560	-	rs139828055	6	83673863	C	CA	0.126214	-0.556254	0.208399	0.0092248		0.62082	0.127165	5.4632e-06	0.00139016
UBE3D	83602117	83775560	-	rs62430497	6	83677806	A	G	0.126214	-0.556254	0.208399	0.0092248		0.62082	0.127165	5.4632e-06	0.00139016
GUSBP1	21341942	21589481	+	rs3870964	5	21286480	G	T	0.23113	-0.45989	0.17237	0.0092539		-0.876862	0.158393	4.0122e-07	0.00139016
FREM1	14734664	14910993	-	rs7040337	9	14758228	C	T	0.165092	-0.483783	0.186628	0.0092582	4.686e-05
UBE3D	83602117	83775560	-	rs142634987	6	83662099	T	TA	0.126267	-0.555759	0.20833	0.0092629		0.62082	0.127165	5.4632e-06	0.00139016
ULK4	41288090	42003922	-	rs73073252	3	42016891	C	T	0.12999	0.507234	0.190224	0.0092934		0.834855	0.129961	9.6099e-09	0.00139016
MAPK12	50693626	50700254	-	rs200713867	22	50676973	GT	G	0.196403	0.511533	0.191867	0.0093042		-0.447888	0.0860814	1.5424e-06	0.00139016
ULK4	41288090	42003922	-	rs12108064	3	42016217	C	T	0.129961	0.507199	0.190245	0.0093055		0.834855	0.129961	9.6099e-09	0.00139016
TPM2	35681989	35691017	-	rs1985474	9	35725985	C	T	0.202471	0.508527	0.190838	0.0093399		-0.849154	0.0993898	8.2974e-13	0.00139016
TOM1L1	52976748	53037988	+	rs2628308	17	53123573	C	G	0.25765	-0.441239	0.165616	0.0093521		0.447612	0.0876722	2.2736e-06	0.0252595
TOX	59717977	60031767	-	rs78834070	8	59891444	A	T	0.0676845	-0.722032	0.278935	0.0093562	0.00030424
ULK4	41288090	42003922	-	rs141948713	3	41871205	T	G	0.206233	0.447769	0.168114	0.0093714		0.735773	0.124351	8.2752e-08	0.00139016
ULK4	41288090	42003922	-	rs2683692	3	42024527	A	G	0.286704	-0.417134	0.156629	0.0093787		-0.752123	0.113808	4.3316e-09	0.00139016
NKAIN4	61872136	61904046	-	rs41282994	20	61834092	G	A	0.0885146	0.606018	0.227624	0.0094004		0.713431	0.131698	6.5129e-07	0.00242756
RMDN1	87482447	87526586	-	rs9297923	8	87548989	T	C	0.347296	-0.403708	0.151643	0.0094038		-0.362259	0.054852	4.4143e-09	0.00139016
TOM1L1	52976748	53037988	+	rs11079143	17	53083122	A	G	0.25716	-0.440497	0.165556	0.0094433		0.44626	0.0866766	1.9167e-06	0.0252595
RPL17P43	19400256	19400841	+	rs2428579	17	19394736	G	T	0.343607	-0.400897	0.15071	0.0094607		0.516784	0.104748	4.4692e-06	0.00139016
AKAP3	4724674	4758213	-	rs11063280	12	4760229	A	G	0.278115	-0.406168	0.152724	0.0094757		-0.581988	0.109355	9.5707e-07	0.00139016
GUSBP1	21341942	21589481	+	rs10941891	5	21391789	G	C	0.330816	-0.408163	0.153484	0.0094797		-0.736694	0.121624	4.5864e-08	0.00139016
RHCE	25696958	25756683	-	rs12027110	1	25775682	A	T	0.381718	-0.399824	0.150406	0.0095065		0.90948	0.119272	4.9872e-11	0.00139016
TMEM57	25757388	25826700	+	rs12027110	1	25775682	A	T	0.381718	-0.399824	0.150406	0.0095065		0.464302	0.0936482	4.0642e-06	0.0132304
RHD	25598884	25656936	+	rs12027110	1	25775682	A	T	0.381718	-0.399824	0.150406	0.0095065		-0.761355	0.132672	1.7403e-07	0.00139016
ULK4	41288090	42003922	-	rs148269388	3	41867446	G	A	0.209311	0.441416	0.166263	0.0095953		0.747999	0.121712	3.1528e-08	0.00139016
TOM1L1	52976748	53037988	+	rs11658717	17	53076986	G	A	0.257282	-0.439108	0.165399	0.009598		0.44626	0.0866766	1.9167e-06	0.0252595
IGHMBP2	68671310	68708067	+	rs686390	11	68656077	T	C	0.229141	0.45387	0.171008	0.0096178		0.682866	0.0964856	5.61e-10	0.00139016
MRPL21	68658744	68671303	-	rs686390	11	68656077	T	C	0.229141	0.45387	0.171008	0.0096178		-0.876862	0.0833782	1.2947e-16	0.00139016
AKAP3	4724674	4758213	-	rs4147672	12	4764137	G	A	0.281553	-0.396819	0.149528	0.0096252		-0.574709	0.113106	2.5037e-06	0.00139016
UBE3D	83602117	83775560	-	rs11751565	6	83642848	C	T	0.102626	-0.606558	0.228864	0.0097188		0.857532	0.130631	5.2428e-09	0.00139016
SERPINE2	224839829	224904036	-	rs71058973	2	224857854	G	GATAAA	0.190976	0.474907	0.18447	0.0097385	2.6503e-38
SYCE1L	77240338	77246902	+	rs55833064	16	77170848	C	T	0.180461	0.498962	0.188409	0.0097729		0.796532	0.139343	1.909e-07	0.00139016
NKAIN4	61872136	61904046	-	rs41282998	20	61875513	A	G	0.113612	0.57589	0.217513	0.0097911		0.693886	0.131597	1.1666e-06	0.00242756
CCDC174	14693271	14714166	+	rs12498035	3	14704235	A	G	0.441592	0.390879	0.147691	0.0098186		-0.541145	0.109337	4.2029e-06	0.00139016
AK8	135600965	135754164	-	rs140361039	9	135671517	A	G	0.0145243	-1.5337	0.596532	0.009833	5.4784e-07
EFHB	19920964	19988517	-	rs4858116	3	20039778	C	T	0.171102	-0.483708	0.182827	0.0098423		-0.564178	0.106579	1.0735e-06	0.00139016
SEC23B	18488137	18542059	+	rs911011	20	18717018	G	A	0.121816	0.539887	0.204081	0.0098493		-0.803614	0.139137	1.492e-07	0.00242756
SEC23B	18488137	18542059	+	rs6035109	20	18705744	T	C	0.121641	0.539468	0.203959	0.0098623		-0.803621	0.13914	1.4925e-07	0.00242756
SEC23B	18488137	18542059	+	rs6045568	20	18700940	T	A	0.121641	0.539448	0.203952	0.0098624		-0.803682	0.139171	1.4978e-07	0.00242756
SEC23B	18488137	18542059	+	rs6075405	20	18707296	T	C	0.121646	0.539473	0.203962	0.0098625		-0.803621	0.13914	1.4925e-07	0.00242756
SEC23B	18488137	18542059	+	rs6081326	20	18708016	A	G	0.121646	0.539473	0.203962	0.0098625		-0.803621	0.13914	1.4925e-07	0.00242756
SEC23B	18488137	18542059	+	rs6081331	20	18711757	A	G	0.12165	0.53948	0.203964	0.0098626		-0.80734	0.13965	1.4585e-07	0.00242756
SEC23B	18488137	18542059	+	rs1111033	20	18718955	T	C	0.122403	0.540653	0.20441	0.0098632		-0.803705	0.139135	1.4875e-07	0.00242756
ROGDI	4846969	4852951	-	rs17137286	16	4852892	G	C	0.416612	-0.389603	0.147334	0.0098795		-0.370276	0.0698557	1.0434e-06	0.00139016
SEC23B	18488137	18542059	+	rs4813339	20	18682139	T	C	0.122019	0.537911	0.203443	0.009888		-0.803778	0.139152	1.4888e-07	0.00242756
SEC23B	18488137	18542059	+	rs1535240	20	18682632	G	T	0.122024	0.537916	0.203446	0.0098881		-0.803723	0.139124	1.4839e-07	0.00242756
SEC23B	18488137	18542059	+	rs1535241	20	18682548	T	C	0.122024	0.537916	0.203446	0.0098881		-0.803778	0.139152	1.4888e-07	0.00242756
SEC23B	18488137	18542059	+	rs2208205	20	18698901	G	A	0.122053	0.537978	0.203469	0.0098882		-0.803579	0.139128	1.4914e-07	0.00242756
SEC23B	18488137	18542059	+	rs4814782	20	18699425	G	A	0.122053	0.537978	0.203469	0.0098882		-0.803579	0.139128	1.4914e-07	0.00242756
SEC23B	18488137	18542059	+	rs4814777	20	18688542	A	G	0.122039	0.537935	0.203453	0.0098883		-0.803723	0.139124	1.4839e-07	0.00242756
C6ORF3	111921078	111923498	+	rs9481169	6	111929862	G	T	0.172854	0.563148	0.212993	0.0098897		-0.98412	0.124565	1.4665e-11	0.00139016
NKAIN4	61872136	61904046	-	rs45469101	20	61875007	C	T	0.113772	0.574638	0.217348	0.0098926		0.693831	0.131709	1.1899e-06	0.00242756
RCCD1	91498100	91506349	+	rs1867226	15	91523713	C	G	0.32384	-0.400296	0.151441	0.0099094		0.554826	0.0979089	2.3436e-07	0.00139016
RPL17P43	19400256	19400841	+	rs2453611	17	19392816	C	A	0.343791	-0.398779	0.150869	0.0099103		0.507433	0.10484	6.4267e-06	0.00139016
RPL17P43	19400256	19400841	+	rs886438	17	19390361	G	T	0.343553	-0.399786	0.151252	0.0099114		0.499817	0.104625	8.1886e-06	0.00139016
SEC23B	18488137	18542059	+	rs4814780	20	18693735	T	C	0.121966	0.537973	0.203619	0.0099419		-0.803579	0.139128	1.4914e-07	0.00242756
NUSAP1	41624892	41673248	+	rs16971798	15	41657144	T	A	0.35068	-0.419933	0.158947	0.0099443		0.789525	0.11989	4.7908e-09	0.00139016
MCUR1	13786789	13814800	-	rs9367645	6	13766393	T	G	0.343971	0.419052	0.158614	0.0099444		-0.386733	0.0711037	5.9604e-07	0.00139016
MRPL21	68658744	68671303	-	rs569777	11	68706848	G	A	0.253049	0.436732	0.165314	0.0099482		-0.775479	0.0879364	2.427e-13	0.00139016
IGHMBP2	68671310	68708067	+	rs569777	11	68706848	G	A	0.253049	0.436732	0.165314	0.0099482		0.63081	0.0945681	3.315e-09	0.00139016
LRRIQ3	74491699	74663871	-	rs11210395	1	74478339	G	A	0.43045	-0.376742	0.142618	0.0099543		-0.733727	0.10188	3.2446e-10	0.00139016
GABRB3	26788693	27184686	-	rs58136683	15	26945038	C	CA	0.0942109	0.641819	0.250074	0.0099597	5.5858e-11
SEC23B	18488137	18542059	+	rs10485585	20	18675206	C	T	0.121359	0.535731	0.202853	0.0099713		-0.803723	0.139124	1.4839e-07	0.00242756
SEC23B	18488137	18542059	+	rs2145247	20	18680688	T	C	0.121359	0.535731	0.202853	0.0099713		-0.803723	0.139124	1.4839e-07	0.00242756
SEC23B	18488137	18542059	+	rs4814771	20	18641918	A	T	0.121359	0.535731	0.202853	0.0099713		-0.829843	0.143286	1.3972e-07	0.00242756
SEC23B	18488137	18542059	+	rs6035099	20	18644327	A	G	0.121359	0.535731	0.202853	0.0099713		-0.813142	0.140397	1.3958e-07	0.00242756
SEC23B	18488137	18542059	+	rs6045546	20	18642855	C	T	0.121359	0.535731	0.202853	0.0099713		-0.821704	0.141719	1.3592e-07	0.00242756
SEC23B	18488137	18542059	+	rs6045547	20	18642883	A	T	0.121359	0.535731	0.202853	0.0099713		-0.821389	0.141666	1.3596e-07	0.00242756
SEC23B	18488137	18542059	+	rs6081294	20	18663827	A	G	0.121359	0.535731	0.202853	0.0099713		-0.803723	0.139124	1.4839e-07	0.00242756
SEC23B	18488137	18542059	+	rs6132098	20	18659402	T	C	0.121359	0.535731	0.202853	0.0099713		-0.803723	0.139124	1.4839e-07	0.00242756
RHD	25598884	25656936	+	rs873308	1	25758655	G	A	0.383359	-0.396096	0.149988	0.0099748		-0.739557	0.127534	1.3547e-07	0.00139016
RHCE	25696958	25756683	-	rs873308	1	25758655	G	A	0.383359	-0.396096	0.149988	0.0099748		0.861597	0.116494	1.3771e-10	0.00139016
ULK4	41288090	42003922	-	rs73828280	3	41833907	A	T	0.218612	0.554	0.209811	0.0099855		0.594483	0.121132	4.9433e-06	0.00139016
EXT1	118806729	119124092	-	rs17505079	8	119011200	A	G	0.0570388	-0.856946	0.334071	0.009998	1.1636e-64
SLC25A41	6426048	6433790	-	rs1141221	19	6436191	C	T	0.425821	-0.388633	0.147266	0.010026		0.86541	0.0595303	6.5752e-24	0.00139016
SLC25A41	6426048	6433790	-	rs1141220	19	6436196	A	G	0.425821	-0.388627	0.147266	0.010027		0.865418	0.0595297	6.5678e-24	0.00139016
RMDN1	87482447	87526586	-	rs11539113	8	87497176	G	A	0.351359	0.398205	0.150927	0.010042		0.35336	0.0561574	1.6886e-08	0.00139016
TPM2	35681989	35691017	-	rs2295797	9	35722282	T	C	0.206869	0.492952	0.186864	0.010053		-0.847958	0.0993816	8.7284e-13	0.00139016
SLC25A34	16062900	16067891	+	rs41393951	1	16053493	G	A	0.309418	-0.422505	0.160165	0.010055		-0.496399	0.0976752	2.4941e-06	0.00343746
IGHMBP2	68671310	68708067	+	rs613084	11	68603157	C	A	0.262136	0.426356	0.161709	0.010093		0.60599	0.0913895	3.9353e-09	0.00139016
MRPL21	68658744	68671303	-	rs613084	11	68603157	C	A	0.262136	0.426356	0.161709	0.010093		-0.656954	0.0939511	8.1404e-10	0.00139016
PMS2P3	75137069	75157478	-	rs1167795	7	75173135	G	A	0.38835	0.36413	0.138113	0.010096		-0.504263	0.101004	3.5499e-06	0.0404691
GTF2F2	45694650	45858237	+	13:45797397	13	45797397	TAAAAAAA	T	0.261628	0.467778	0.182636	0.010109	1.2043e-66
WDPCP	63348518	64054977	-	rs2459625	2	63493717	T	G	0.282549	0.43698	0.170638	0.01012	1.2916e-25
RMDN1	87482447	87526586	-	rs13257414	8	87494138	C	T	0.349718	0.398357	0.151177	0.010136		0.35336	0.0561574	1.6886e-08	0.00139016
RMDN1	87482447	87526586	-	rs12546802	8	87499335	T	A	0.349714	0.398312	0.151177	0.010144		0.353397	0.0561557	1.6826e-08	0.00139016
RMDN1	87482447	87526586	-	rs13281414	8	87495254	A	C	0.349714	0.398312	0.151177	0.010144		0.35336	0.0561574	1.6886e-08	0.00139016
NSUN6	18834490	18905222	-	rs7086911	10	18960080	G	A	0.445481	0.366821	0.139244	0.010154		0.490572	0.0853767	1.6883e-07	0.00242756
RMDN1	87482447	87526586	-	rs34219490	8	87502042	C	G	0.34967	0.397924	0.151155	0.010205		0.359794	0.0550254	5.8615e-09	0.00139016
LRRIQ3	74491699	74663871	-	rs7535190	1	74536732	T	C	0.475699	-0.375223	0.142564	0.010221		-0.732321	0.10313	5.0581e-10	0.00139016
JMJD8	732953	734529	-	rs6597	16	731725	T	G	0.116505	-0.569312	0.216355	0.010238		0.670532	0.121846	4.59e-07	0.0078388
IGHMBP2	68671310	68708067	+	rs35786597	11	68602753	A	G	0.262825	0.425701	0.161796	0.010246		0.619954	0.0877688	5.963e-10	0.00139016
MRPL21	68658744	68671303	-	rs35786597	11	68602753	A	G	0.262825	0.425701	0.161796	0.010246		-0.667431	0.0904267	1.4727e-10	0.00139016
NUSAP1	41624892	41673248	+	rs557864	15	41471358	T	C	0.46135	0.379932	0.144401	0.010246		-0.557329	0.116509	7.9919e-06	0.00139016
HEMK1	50606583	50622366	+	rs1563684	3	50737293	C	T	0.227345	0.475579	0.18077	0.010253		0.631011	0.115283	5.1773e-07	0.00139016
HEMK1	50606583	50622366	+	rs1966921	3	50735388	A	G	0.227345	0.475579	0.18077	0.010253		0.631011	0.115283	5.1773e-07	0.00139016
HEMK1	50606583	50622366	+	rs34223701	3	50741270	A	AT	0.227345	0.475579	0.18077	0.010253		0.631383	0.115207	5.0351e-07	0.00139016
HEMK1	50606583	50622366	+	rs34283391	3	50738104	C	CAT	0.227345	0.475579	0.18077	0.010253		0.630976	0.115278	5.1786e-07	0.00139016
HEMK1	50606583	50622366	+	rs6796769	3	50723927	A	G	0.227345	0.475579	0.18077	0.010253		0.631011	0.115283	5.1773e-07	0.00139016
HEMK1	50606583	50622366	+	rs7645212	3	50734849	C	T	0.227345	0.475579	0.18077	0.010253		0.598268	0.117031	2.2158e-06	0.00139016
HEMK1	50606583	50622366	+	rs9826757	3	50730251	A	G	0.227345	0.475579	0.18077	0.010253		0.631011	0.115283	5.1773e-07	0.00139016
NKAIN4	61872136	61904046	-	rs112107185	20	61824118	G	A	0.0875049	0.600791	0.228426	0.010273		0.712812	0.131988	6.9664e-07	0.00242756
RMDN1	87482447	87526586	-	rs56810922	8	87500209	CAT	C	0.349641	0.397569	0.151161	0.010274		0.358364	0.0558072	9.7106e-09	0.00139016
SLC25A41	6426048	6433790	-	rs348341	19	6443675	G	A	0.283297	0.415159	0.157888	0.010292		-0.818619	0.0825033	1.7796e-15	0.00139016
NKAIN4	61872136	61904046	-	rs112813112	20	61823809	G	A	0.0874903	0.600504	0.228424	0.010308		0.712794	0.131996	6.9793e-07	0.00242756
NUSAP1	41624892	41673248	+	rs11857631	15	41567369	G	T	0.336066	-0.416435	0.158436	0.010321		0.758171	0.120968	1.8774e-08	0.00139016
STPG2	98105244	99064391	-	rs72890886	4	98571050	T	G	0.0520485	0.911018	0.356731	0.010324	3.0839e-12
RMDN1	87482447	87526586	-	rs34596274	8	87517679	C	T	0.349223	0.397792	0.151351	0.010326		0.358632	0.0558289	9.6147e-09	0.00139016
TTC38	46663858	46689905	+	rs114058457	22	46748481	T	C	0.0260243	1.19842	0.456032	0.010335		0.656884	0.130358	2.9562e-06	0.00139016
RMDN1	87482447	87526586	-	rs10481197	8	87546551	A	T	0.349291	-0.397364	0.151216	0.010339		-0.362259	0.054852	4.4143e-09	0.00139016
RMDN1	87482447	87526586	-	rs7007055	8	87523430	A	G	0.349689	0.396897	0.151058	0.010349		0.35932	0.0548834	5.656e-09	0.00139016
HEMK1	50606583	50622366	+	rs9832952	3	50974834	C	T	0.240243	0.487158	0.185435	0.010358		0.558598	0.117708	9.2438e-06	0.00139016
NUSAP1	41624892	41673248	+	rs2928142	15	41470449	T	C	0.461432	0.379498	0.144469	0.010366		-0.558315	0.116503	7.7281e-06	0.00139016
HLA-K	29894955	29897009	+	rs57700449	6	29848679	C	T	0.205097	0.505109	0.192307	0.010373		-0.987286	0.165707	6.9634e-08	0.00139016
HLA-H	29856244	29858259	+	rs57700449	6	29848679	C	T	0.205097	0.505109	0.192307	0.010373		0.935839	0.153366	3.7937e-08	0.00139016
HLA-G	29794744	29798902	+	rs57700449	6	29848679	C	T	0.205097	0.505109	0.192307	0.010373		1.22702	0.135198	7.6966e-14	0.00139016
NKAIN4	61872136	61904046	-	rs80023733	20	61822479	G	A	0.0874612	0.599963	0.228418	0.010373		0.712727	0.132028	7.0313e-07	0.00242756
WDSUB1	160092304	160143310	-	rs11679907	2	160159974	T	C	0.394291	0.380079	0.144714	0.010378		0.64844	0.0964218	2.6153e-09	0.00139016
IGHMBP2	68671310	68708067	+	rs636049	11	68667198	A	C	0.320388	0.392006	0.149259	0.01038		0.677624	0.0914125	1.2789e-10	0.00139016
MRPL21	68658744	68671303	-	rs636049	11	68667198	A	C	0.320388	0.392006	0.149259	0.01038		-0.850243	0.0799543	7.7385e-17	0.00139016
MRPL21	68658744	68671303	-	rs514296	11	68654182	G	T	0.32033	0.392022	0.149272	0.010384		-0.854127	0.0797308	5.4889e-17	0.00139016
IGHMBP2	68671310	68708067	+	rs514296	11	68654182	G	T	0.32033	0.392022	0.149272	0.010384		0.678946	0.0915313	1.2519e-10	0.00139016
IGHMBP2	68671310	68708067	+	rs10896385	11	68722162	C	T	0.264767	0.43124	0.164229	0.010394		0.634133	0.0930031	1.742e-09	0.00139016
MRPL21	68658744	68671303	-	rs10896385	11	68722162	C	T	0.264767	0.43124	0.164229	0.010394		-0.76944	0.0871142	2.2806e-13	0.00139016
HLA-DRB1	32546546	32557625	-	rs185933305	6	32481865	C	G	0.0804757	-0.74614	0.284168	0.010398		-0.775072	0.131962	9.9263e-08	0.00139016
TMPRSS5	113558272	113577095	-	rs1848702	11	113571835	C	G	0.261015	-0.396587	0.151071	0.010413		0.400691	0.0822555	5.6951e-06	0.00139016
IGHMBP2	68671310	68708067	+	rs34609119	11	68648691	T	TG	0.319728	0.391996	0.149367	0.010436		0.679219	0.0916619	1.2946e-10	0.00139016
MRPL21	68658744	68671303	-	rs34609119	11	68648691	T	TG	0.319728	0.391996	0.149367	0.010436		-0.855993	0.0796721	4.7868e-17	0.00139016
NKAIN4	61872136	61904046	-	rs79610404	20	61821247	C	A	0.087432	0.59942	0.228412	0.010439		0.71267	0.132051	7.0709e-07	0.00242756
RMDN1	87482447	87526586	-	rs6998303	8	87510185	T	C	0.349549	0.396533	0.151137	0.010456		0.359309	0.0548688	5.6182e-09	0.00139016
RMDN1	87482447	87526586	-	rs35418183	8	87505796	CATG	C	0.3495	0.396584	0.151164	0.01046		0.362595	0.0607067	6.5414e-08	0.00139016
MRPL21	68658744	68671303	-	rs6591361	11	68719284	T	C	0.259228	0.428172	0.163204	0.01046		-0.776435	0.0870553	1.5505e-13	0.00139016
IGHMBP2	68671310	68708067	+	rs6591361	11	68719284	T	C	0.259228	0.428172	0.163204	0.01046		0.617172	0.0950705	7.1775e-09	0.00139016
GCM1	52991762	53013627	-	rs11756128	6	53012516	T	C	0.175723	0.511629	0.20071	0.010462	2.0325e-94
NKAIN4	61872136	61904046	-	rs76139001	20	61821021	G	A	0.087432	0.599239	0.228416	0.010462		0.728644	0.129365	2.6997e-07	0.00242756
RMDN1	87482447	87526586	-	rs10694195	8	87513942	C	CAAG	0.34885	0.396378	0.151094	0.010464		0.360423	0.0547846	4.9268e-09	0.00139016
DUS3L	5786478	5791249	-	rs2446194	19	5799290	C	T	0.305259	-0.449044	0.171168	0.010464		-0.524356	0.102232	2.0708e-06	0.00139016
NUSAP1	41624892	41673248	+	rs6492996	15	41539985	G	A	0.288752	-0.4174	0.159114	0.010468		0.665596	0.128903	1.8058e-06	0.00139016
ZNF593	26496362	26498551	+	rs10902717	1	26486092	T	C	0.349539	0.408432	0.155698	0.010469		-0.447943	0.0741725	4.9473e-08	0.00139016
RMDN1	87482447	87526586	-	rs7839601	8	87503839	G	C	0.349553	0.39647	0.151143	0.010472		0.359377	0.0548875	5.6424e-09	0.00139016
RMDN1	87482447	87526586	-	rs7459877	8	87505660	G	A	0.349583	0.396505	0.151159	0.010473		0.364542	0.0550441	4.076e-09	0.00139016
RMDN1	87482447	87526586	-	rs11992656	8	87534869	T	A	0.349573	-0.396464	0.151146	0.010474		-0.36226	0.0548484	4.4059e-09	0.00139016
RMDN1	87482447	87526586	-	rs66808088	8	87521212	C	T	0.349772	0.396671	0.151224	0.010474		0.35932	0.0548834	5.656e-09	0.00139016
RPL17P43	19400256	19400841	+	rs8075054	17	19389224	T	C	0.343888	-0.396403	0.151122	0.010474		0.499817	0.104625	8.1886e-06	0.00139016
RMDN1	87482447	87526586	-	rs11412440	8	87507639	T	TA	0.349529	0.396389	0.151134	0.010482		0.35726	0.053953	4.0944e-09	0.00139016
RMDN1	87482447	87526586	-	rs13249177	8	87513034	A	G	0.349529	0.396389	0.151134	0.010482		0.359309	0.0548688	5.6182e-09	0.00139016
RMDN1	87482447	87526586	-	rs13249753	8	87513216	A	G	0.349529	0.396389	0.151134	0.010482		0.359309	0.0548688	5.6182e-09	0.00139016
RMDN1	87482447	87526586	-	rs13264021	8	87515514	G	C	0.349529	0.396389	0.151134	0.010482		0.359309	0.0548688	5.6182e-09	0.00139016
RMDN1	87482447	87526586	-	rs13267858	8	87510871	G	A	0.349529	0.396389	0.151134	0.010482		0.359781	0.0546393	4.8061e-09	0.00139016
RMDN1	87482447	87526586	-	rs34367154	8	87508749	A	T	0.349529	0.396389	0.151134	0.010482		0.359309	0.0548688	5.6182e-09	0.00139016
RMDN1	87482447	87526586	-	rs35354130	8	87511910	C	CA	0.349529	0.396389	0.151134	0.010482		0.360224	0.0562943	1.0696e-08	0.00139016
RMDN1	87482447	87526586	-	rs35418161	8	87506735	T	C	0.349529	0.396389	0.151134	0.010482		0.359309	0.0548688	5.6182e-09	0.00139016
RMDN1	87482447	87526586	-	rs35471529	8	87514247	T	C	0.349529	0.396389	0.151134	0.010482		0.359309	0.0548688	5.6182e-09	0.00139016
RMDN1	87482447	87526586	-	rs35592191	8	87517700	C	G	0.349529	0.396389	0.151134	0.010482		0.330312	0.0594553	3.702e-07	0.00139016
RMDN1	87482447	87526586	-	rs36081104	8	87510729	T	C	0.349529	0.396389	0.151134	0.010482		0.359309	0.0548688	5.6182e-09	0.00139016
RMDN1	87482447	87526586	-	rs4961197	8	87512436	T	C	0.349529	0.396389	0.151134	0.010482		0.359309	0.0548688	5.6182e-09	0.00139016
RMDN1	87482447	87526586	-	rs60982560	8	87515046	C	T	0.349529	0.396389	0.151134	0.010482		0.359309	0.0548688	5.6182e-09	0.00139016
RMDN1	87482447	87526586	-	rs6471360	8	87513469	T	C	0.349529	0.396389	0.151134	0.010482		0.359309	0.0548688	5.6182e-09	0.00139016
RMDN1	87482447	87526586	-	rs68008113	8	87520894	C	A	0.349529	0.396389	0.151134	0.010482		0.359309	0.0548688	5.6182e-09	0.00139016
RMDN1	87482447	87526586	-	rs7461366	8	87511685	C	T	0.349529	0.396389	0.151134	0.010482		0.359309	0.0548688	5.6182e-09	0.00139016
RMDN1	87482447	87526586	-	rs7465511	8	87521481	C	T	0.349529	0.396389	0.151134	0.010482		0.35932	0.0548834	5.656e-09	0.00139016
RMDN1	87482447	87526586	-	rs7837569	8	87507366	C	T	0.349529	0.396389	0.151134	0.010482		0.359309	0.0548688	5.6182e-09	0.00139016
RMDN1	87482447	87526586	-	rs9942792	8	87509046	C	T	0.349529	0.396389	0.151134	0.010482		0.359309	0.0548688	5.6182e-09	0.00139016
RMDN1	87482447	87526586	-	rs9942793	8	87509091	C	T	0.349529	0.396389	0.151134	0.010482		0.359309	0.0548688	5.6182e-09	0.00139016
RMDN1	87482447	87526586	-	rs9942823	8	87509177	A	G	0.349529	0.396389	0.151134	0.010482		0.339927	0.0529406	9.7335e-09	0.00139016
RMDN1	87482447	87526586	-	rs56752411	8	87515156	C	T	0.35115	0.397386	0.151518	0.010484		0.359309	0.0548688	5.6182e-09	0.00139016
NKAIN4	61872136	61904046	-	rs76337261	20	61820685	G	A	0.0874223	0.599103	0.228437	0.010487		0.713191	0.13206	6.9685e-07	0.00242756
RMDN1	87482447	87526586	-	rs78435601	8	87501984	G	A	0.349524	0.396336	0.151133	0.010492		0.359794	0.0550254	5.8615e-09	0.00139016
NUSAP1	41624892	41673248	+	rs537244	15	41469313	G	T	0.461544	0.379027	0.144546	0.010499		-0.559853	0.116487	7.3268e-06	0.00139016
RMDN1	87482447	87526586	-	rs11992955	8	87530485	A	G	0.349505	-0.396293	0.151141	0.010504		-0.36226	0.0548484	4.4059e-09	0.00139016
NDUFA6	42481529	42486959	-	rs4822094	22	42551839	C	T	0.101888	0.702539	0.267951	0.010507		0.996389	0.169078	9.1435e-08	0.00343746
TMEM57	25757388	25826700	+	rs35148262	1	25766623	A	G	0.380293	-0.394519	0.150473	0.010508		0.464251	0.0936244	4.0529e-06	0.0132304
RHD	25598884	25656936	+	rs35148262	1	25766623	A	G	0.380293	-0.394519	0.150473	0.010508		-0.761068	0.132651	1.7496e-07	0.00139016
RHCE	25696958	25756683	-	rs35148262	1	25766623	A	G	0.380293	-0.394519	0.150473	0.010508		0.909237	0.119249	5.0009e-11	0.00139016
RHD	25598884	25656936	+	rs35568851	1	25766501	C	CT	0.380293	-0.394519	0.150473	0.010508		-0.776993	0.130681	7.333e-08	0.00139016
RHCE	25696958	25756683	-	rs35568851	1	25766501	C	CT	0.380293	-0.394519	0.150473	0.010508		0.912641	0.118059	3.1263e-11	0.00139016
AHSA2	61404553	61413216	+	rs2167565	2	61476458	C	T	0.281553	0.386498	0.147416	0.010509		0.610483	0.0975846	1.9724e-08	0.00139016
S100A13	153591263	153603836	-	rs11580122	1	153613215	T	C	0.349592	-0.358792	0.136851	0.010511		0.290949	0.0560071	1.5939e-06	0.00139016
S100A13	153591263	153603836	-	rs28580554	1	153606851	A	G	0.349592	-0.358792	0.136851	0.010511		0.286951	0.0559768	2.0943e-06	0.00139016
RMDN1	87482447	87526586	-	rs10087788	8	87544174	G	A	0.349515	-0.396228	0.151132	0.010512		-0.362259	0.054852	4.4143e-09	0.00139016
RMDN1	87482447	87526586	-	rs10956873	8	87547028	T	C	0.349515	-0.396228	0.151132	0.010512		-0.362259	0.054852	4.4143e-09	0.00139016
RMDN1	87482447	87526586	-	rs147566937	8	87523217	GTT	G	0.349515	0.396228	0.151132	0.010512		0.343427	0.0568953	5.0118e-08	0.00139016
RMDN1	87482447	87526586	-	rs35871312	8	87543219	T	C	0.349515	-0.396228	0.151132	0.010512		-0.362259	0.054852	4.4143e-09	0.00139016
RMDN1	87482447	87526586	-	rs4129535	8	87524094	G	T	0.349515	0.396228	0.151132	0.010512		0.35932	0.0548834	5.656e-09	0.00139016
RMDN1	87482447	87526586	-	rs6651269	8	87535916	T	C	0.349515	-0.396228	0.151132	0.010512		-0.36226	0.0548484	4.4059e-09	0.00139016
RMDN1	87482447	87526586	-	rs6985066	8	87526439	A	C	0.349515	0.396228	0.151132	0.010512		0.359339	0.0548886	5.6625e-09	0.00139016
RMDN1	87482447	87526586	-	rs71303405	8	87524953	A	AGTAGGCAATCAGGAT	0.349515	0.396228	0.151132	0.010512		0.353545	0.0586555	5.1978e-08	0.00139016
RMDN1	87482447	87526586	-	rs7462883	8	87526790	G	A	0.349515	0.396228	0.151132	0.010512		0.347463	0.0541766	1.0047e-08	0.00139016
RMDN1	87482447	87526586	-	rs9297921	8	87542286	C	T	0.349515	-0.396228	0.151132	0.010512		-0.362259	0.054852	4.4143e-09	0.00139016
RMDN1	87482447	87526586	-	rs9297922	8	87542317	A	G	0.349515	-0.396228	0.151132	0.010512		-0.362259	0.054852	4.4143e-09	0.00139016
SEC23B	18488137	18542059	+	rs6112082	20	18723706	T	C	0.124738	0.535514	0.204277	0.010518		-0.801778	0.141262	2.2573e-07	0.00242756
CCNO	54526980	54529508	-	rs33968755	5	54531657	G	GC	0.165112	0.48231	0.184006	0.010528		0.81098	0.16588	5.3176e-06	0.00139016
S100A13	153591263	153603836	-	rs28510471	1	153609886	C	G	0.349801	-0.358602	0.13684	0.010545		0.284624	0.0568324	3.3385e-06	0.00139016
S100A13	153591263	153603836	-	rs28380060	1	153605909	G	A	0.349515	-0.358561	0.13684	0.010554		0.286951	0.0559768	2.0943e-06	0.00139016
IGHMBP2	68671310	68708067	+	rs34373385	11	68710438	G	GC	0.255485	0.433225	0.165347	0.010559		0.63081	0.0945681	3.315e-09	0.00139016
MRPL21	68658744	68671303	-	rs34373385	11	68710438	G	GC	0.255485	0.433225	0.165347	0.010559		-0.775479	0.0879364	2.427e-13	0.00139016
S100A13	153591263	153603836	-	rs4845557	1	153609039	T	C	0.402898	-0.34338	0.131079	0.010572		0.30929	0.057936	8.9566e-07	0.00139016
S100A13	153591263	153603836	-	rs28613361	1	153610017	A	G	0.402903	-0.343368	0.131077	0.010574		0.307032	0.058951	1.5108e-06	0.00139016
S100A13	153591263	153603836	-	rs10797056	1	153613783	A	G	0.402913	-0.343344	0.131071	0.010576		0.30929	0.057936	8.9566e-07	0.00139016
S100A13	153591263	153603836	-	rs7934	1	153618766	C	T	0.402913	-0.343344	0.131071	0.010576		0.30929	0.057936	8.9566e-07	0.00139016
S100A13	153591263	153603836	-	rs1888115	1	153606387	G	A	0.412621	-0.341571	0.130397	0.010577		0.319542	0.0579542	4.3956e-07	0.00139016
RPL17P43	19400256	19400841	+	rs2428583	17	19388975	C	T	0.343961	-0.395731	0.151086	0.010584		0.503346	0.104677	7.258e-06	0.00139016
IGHMBP2	68671310	68708067	+	rs559032	11	68710847	C	A	0.255617	0.43294	0.165332	0.010602		0.63081	0.0945681	3.315e-09	0.00139016
MRPL21	68658744	68671303	-	rs559032	11	68710847	C	A	0.255617	0.43294	0.165332	0.010602		-0.775479	0.0879364	2.427e-13	0.00139016
S100A13	153591263	153603836	-	rs28700217	1	153605260	G	A	0.422413	-0.344724	0.13172	0.010646		0.319522	0.0579531	4.3999e-07	0.00139016
LRRIQ3	74491699	74663871	-	rs11210399	1	74484823	C	A	0.215888	0.457799	0.174955	0.010659		0.582168	0.116314	3.3778e-06	0.00139016
AKAP3	4724674	4758213	-	rs4147673	12	4764195	C	T	0.276699	-0.400644	0.15314	0.010672		-0.574839	0.113106	2.4926e-06	0.00139016
MRPL21	68658744	68671303	-	rs516425	11	68715675	G	A	0.255869	0.43239	0.165299	0.010684		-0.775479	0.0879364	2.427e-13	0.00139016
IGHMBP2	68671310	68708067	+	rs516425	11	68715675	G	A	0.255869	0.43239	0.165299	0.010684		0.63081	0.0945681	3.315e-09	0.00139016
IGHMBP2	68671310	68708067	+	rs147878973	11	68715820	CT	C	0.255864	0.432376	0.165301	0.010687		0.630276	0.0947569	3.5984e-09	0.00139016
MRPL21	68658744	68671303	-	rs147878973	11	68715820	CT	C	0.255864	0.432376	0.165301	0.010687		-0.777728	0.0878512	2.0832e-13	0.00139016
NUSAP1	41624892	41673248	+	rs4445868	15	41531991	C	T	0.465597	-0.379228	0.144985	0.010689		0.594732	0.122986	6.5344e-06	0.00139016
DECR2	455513	462487	+	rs4984874	16	458556	C	T	0.403761	-0.381148	0.14575	0.010705		0.430445	0.0762244	2.5418e-07	0.00139016
METTL21B	58168412	58176324	+	rs11533604	12	58047713	G	A	0.172699	-0.580728	0.222086	0.010711		0.798254	0.119737	3.3686e-09	0.00139016
CCDC174	14693271	14714166	+	rs11922427	3	14699700	G	T	0.432039	0.390364	0.149295	0.010716		-0.541181	0.10933	4.1929e-06	0.00139016
CCDC174	14693271	14714166	+	rs12491737	3	14704425	G	T	0.432039	0.390364	0.149295	0.010716		-0.541145	0.109337	4.2029e-06	0.00139016
CCDC174	14693271	14714166	+	rs2975	3	14716371	G	A	0.432039	0.390364	0.149295	0.010716		-0.548546	0.109071	3.0723e-06	0.00139016
CCDC174	14693271	14714166	+	rs6804489	3	14717160	A	G	0.432039	0.390364	0.149295	0.010716		-0.541153	0.109338	4.2027e-06	0.00139016
S100A13	153591263	153603836	-	rs35848200	1	153605955	CAAG	C	0.422359	-0.344319	0.131704	0.010726		0.3199	0.0579775	4.3249e-07	0.00139016
ULK4	41288090	42003922	-	rs6768542	3	41865474	G	A	0.208646	0.434807	0.166316	0.010726		0.751691	0.121649	2.7344e-08	0.00139016
ULK4	41288090	42003922	-	rs6805880	3	41865397	A	G	0.208646	0.434807	0.166316	0.010726		0.739637	0.120312	3.1265e-08	0.00139016
CCDC174	14693271	14714166	+	rs66468540	3	14703401	CATAATTACA	C	0.432058	0.390293	0.149299	0.010732		-0.54889	0.109732	3.4188e-06	0.00139016
ULK4	41288090	42003922	-	rs2683696	3	41914898	T	C	0.325262	0.457321	0.174945	0.010734		0.737169	0.117866	1.9861e-08	0.00139016
CD46	207925402	207968858	+	rs7532674	1	208026739	G	T	0.217996	0.452697	0.173205	0.010747		-0.370438	0.0712003	1.5444e-06	0.00139016
ULK4	41288090	42003922	-	rs12639255	3	41861738	T	C	0.208767	0.434241	0.166261	0.010801		0.739637	0.120312	3.1265e-08	0.00139016
ULK4	41288090	42003922	-	rs111465678	3	41864405	C	A	0.208738	0.434137	0.166256	0.010817		0.752233	0.121712	2.7202e-08	0.00139016
ULK4	41288090	42003922	-	rs112059754	3	41864125	C	A	0.208738	0.434137	0.166256	0.010817		0.749992	0.120495	2.2574e-08	0.00139016
ULK4	41288090	42003922	-	rs139008295	3	41864282	T	C	0.208738	0.434137	0.166256	0.010817		0.840634	0.169376	3.9824e-06	0.00139016
ULK4	41288090	42003922	-	rs1564716	3	41862613	A	G	0.208738	0.434137	0.166256	0.010817		0.737696	0.120498	3.4848e-08	0.00139016
ULK4	41288090	42003922	-	rs17063584	3	41861463	A	G	0.208738	0.434137	0.166256	0.010817		0.739637	0.120312	3.1265e-08	0.00139016
ULK4	41288090	42003922	-	rs17063599	3	41861676	C	T	0.208738	0.434137	0.166256	0.010817		0.739637	0.120312	3.1265e-08	0.00139016
ULK4	41288090	42003922	-	rs17063649	3	41863406	C	T	0.208738	0.434137	0.166256	0.010817		0.739637	0.120312	3.1265e-08	0.00139016
ULK4	41288090	42003922	-	rs17063653	3	41863817	A	G	0.208738	0.434137	0.166256	0.010817		0.735804	0.121007	4.1517e-08	0.00139016
ULK4	41288090	42003922	-	rs2128834	3	41862645	A	G	0.208738	0.434137	0.166256	0.010817		0.739637	0.120312	3.1265e-08	0.00139016
ULK4	41288090	42003922	-	rs2128835	3	41862873	A	G	0.208738	0.434137	0.166256	0.010817		0.739637	0.120312	3.1265e-08	0.00139016
ULK4	41288090	42003922	-	rs28733681	3	41863444	C	A	0.208738	0.434137	0.166256	0.010817		0.739637	0.120312	3.1265e-08	0.00139016
ULK4	41288090	42003922	-	rs35824576	3	41862839	CCTA	C	0.208738	0.434137	0.166256	0.010817		0.740488	0.120293	3.0212e-08	0.00139016
ULK4	41288090	42003922	-	rs56776628	3	41866856	A	G	0.208738	0.434137	0.166256	0.010817		0.735164	0.121076	4.3086e-08	0.00139016
ULK4	41288090	42003922	-	rs6768128	3	41865080	G	A	0.208738	0.434137	0.166256	0.010817		0.739637	0.120312	3.1265e-08	0.00139016
ULK4	41288090	42003922	-	rs6793520	3	41865289	C	G	0.208738	0.434137	0.166256	0.010817		0.739637	0.120312	3.1265e-08	0.00139016
ULK4	41288090	42003922	-	rs73079321	3	41863910	C	T	0.208738	0.434137	0.166256	0.010817		0.739637	0.120312	3.1265e-08	0.00139016
ULK4	41288090	42003922	-	rs73079325	3	41864565	G	A	0.208738	0.434137	0.166256	0.010817		0.78448	0.122244	9.8849e-09	0.00139016
ULK4	41288090	42003922	-	rs73830511	3	41864643	G	T	0.208738	0.434137	0.166256	0.010817		0.739637	0.120312	3.1265e-08	0.00139016
ULK4	41288090	42003922	-	rs74482513	3	41864097	G	C	0.208738	0.434137	0.166256	0.010817		0.739637	0.120312	3.1265e-08	0.00139016
ULK4	41288090	42003922	-	rs9810804	3	41874930	A	G	0.208738	0.434137	0.166256	0.010817		0.736341	0.121133	4.1851e-08	0.00139016
ULK4	41288090	42003922	-	rs9818169	3	41860599	A	G	0.208738	0.434137	0.166256	0.010817		0.739637	0.120312	3.1265e-08	0.00139016
ULK4	41288090	42003922	-	rs9831404	3	41871825	T	G	0.208738	0.434137	0.166256	0.010817		0.738261	0.120445	3.3777e-08	0.00139016
ULK4	41288090	42003922	-	rs9855965	3	41860508	C	T	0.208738	0.434137	0.166256	0.010817		0.739637	0.120312	3.1265e-08	0.00139016
ULK4	41288090	42003922	-	rs9856088	3	41860482	G	T	0.208738	0.434137	0.166256	0.010817		0.739637	0.120312	3.1265e-08	0.00139016
FAM182B	25744102	25848861	-	rs111468377	20	25991241	A	AAGAG	0.339542	-0.408166	0.156485	0.010904		0.828245	0.151262	5.1363e-07	0.00139016
NKAIN4	61872136	61904046	-	rs76956887	20	61814080	G	A	0.0880097	0.597595	0.229127	0.01091		0.70861	0.130828	6.535e-07	0.00242756
NKAIN4	61872136	61904046	-	rs77857658	20	61813897	G	A	0.0880192	0.597311	0.229149	0.010954		0.70719	0.130695	6.6784e-07	0.00242756
DECR2	455513	462487	+	rs3743894	16	460543	A	C	0.491789	0.359597	0.137963	0.01096		-0.44409	0.0742416	6.304e-08	0.00139016
ULK4	41288090	42003922	-	rs6797165	3	41887777	A	G	0.324971	0.455423	0.174738	0.010964		0.73729	0.11787	1.9791e-08	0.00139016
ULK4	41288090	42003922	-	rs1716984	3	41965532	G	A	0.324981	-0.455423	0.174747	0.010968		-0.737169	0.117866	1.9861e-08	0.00139016
NPY2R	156129781	156138230	+	rs13116169	4	156087344	C	G	0.0921845	0.613652	0.235492	0.010978		0.949244	0.181955	1.4595e-06	0.00139016
FTSJ3	61896793	61906562	-	rs2727295	17	61887693	C	T	0.469068	0.358246	0.137493	0.010987		0.501918	0.0934039	7.7702e-07	0.00139016
FBXL18	5470966	5553429	-	rs10259680	7	5518331	A	G	0.067267	0.72229	0.277243	0.010996		-0.468812	0.0770992	4.1528e-08	0.00139016
NKAIN4	61872136	61904046	-	rs113412477	20	61813561	A	T	0.088034	0.596919	0.229205	0.011024		0.704279	0.130435	6.9982e-07	0.00242756
SLC25A41	6426048	6433790	-	rs348338	19	6437226	C	T	0.396451	0.381672	0.146556	0.011025		-0.862278	0.0688279	2.3067e-20	0.00139016
NKAIN4	61872136	61904046	-	rs59784306	20	61859596	C	T	0.145675	0.51093	0.196218	0.011036		0.717509	0.128489	3.2925e-07	0.00242756
MRPL21	68658744	68671303	-	rs7107620	11	68623978	C	T	0.268592	0.383434	0.147349	0.011087		-0.823842	0.0892551	3.8616e-14	0.00139016
IGHMBP2	68671310	68708067	+	rs7107620	11	68623978	C	T	0.268592	0.383434	0.147349	0.011087		0.611832	0.101783	5.5692e-08	0.00139016
IGHMBP2	68671310	68708067	+	rs608810	11	68624118	G	C	0.268529	0.383384	0.147384	0.011116		0.651664	0.0965235	2.3326e-09	0.00139016
MRPL21	68658744	68671303	-	rs608810	11	68624118	G	C	0.268529	0.383384	0.147384	0.011116		-0.810758	0.0883358	4.8714e-14	0.00139016
HEMK1	50606583	50622366	+	rs9681865	3	51046977	T	G	0.233772	0.46367	0.1783	0.011139		0.544384	0.110947	4.963e-06	0.00139016
NKAIN4	61872136	61904046	-	rs77617940	20	61814968	T	C	0.0886359	0.596219	0.229316	0.011154		0.71239	0.131199	6.186e-07	0.00242756
NPY2R	156129781	156138230	+	rs34032565	4	156069023	CA	C	0.0919126	0.612042	0.235533	0.011198		0.926982	0.179831	1.8701e-06	0.00139016
NPY2R	156129781	156138230	+	rs62327398	4	156068773	T	G	0.0919126	0.612042	0.235533	0.011198		0.927001	0.17978	1.8586e-06	0.00139016
C1ORF86	2117443	2139172	-	rs2503699	1	2118539	T	C	0.170427	0.458013	0.176261	0.0112		-0.329569	0.0648131	2.4668e-06	0.0405487
TPM2	35681989	35691017	-	rs13285942	9	35693121	A	G	0.205563	0.485934	0.187008	0.011201		-0.87832	0.0993138	2.1679e-13	0.00139016
TPM2	35681989	35691017	-	rs2145924	9	35696076	A	G	0.205563	0.485874	0.187009	0.011211		-0.867596	0.0993462	3.5579e-13	0.00139016
NPY2R	156129781	156138230	+	rs35012577	4	156080607	T	C	0.0919806	0.611444	0.235358	0.011217		0.949244	0.181955	1.4595e-06	0.00139016
NPY2R	156129781	156138230	+	rs35497887	4	156082375	CA	C	0.0919806	0.611444	0.235358	0.011217		0.949244	0.181955	1.4595e-06	0.00139016
NPY2R	156129781	156138230	+	rs7682774	4	156084295	G	C	0.0919806	0.611444	0.235358	0.011217		0.949244	0.181955	1.4595e-06	0.00139016
NPY2R	156129781	156138230	+	rs13130971	4	156082252	A	G	0.0919854	0.611402	0.235346	0.011218		0.949244	0.181955	1.4595e-06	0.00139016
NPY2R	156129781	156138230	+	rs1316750	4	156081161	A	G	0.0919854	0.611402	0.235346	0.011218		0.949244	0.181955	1.4595e-06	0.00139016
TPM2	35681989	35691017	-	rs2025126	9	35696625	G	A	0.205558	0.485841	0.187013	0.011218		-0.770201	0.100292	3.9187e-11	0.00139016
ULK4	41288090	42003922	-	rs138206728	3	41865577	T	C	0.203791	0.442495	0.170355	0.011231		0.700141	0.132002	1.029e-06	0.00139016
ULK4	41288090	42003922	-	rs6768563	3	41865541	G	A	0.203791	0.442495	0.170355	0.011231		0.688141	0.122743	3.0059e-07	0.00139016
ULK4	41288090	42003922	-	rs116342465	3	42031532	C	T	0.111369	0.55317	0.212968	0.011232		0.860953	0.170495	2.8344e-06	0.00139016
TPM2	35681989	35691017	-	rs35656035	9	35700825	T	C	0.205558	0.485718	0.187015	0.011239		-0.847113	0.0994409	9.2751e-13	0.00139016
TPM2	35681989	35691017	-	rs55810625	9	35707338	G	A	0.205534	0.485738	0.187028	0.011241		-0.832957	0.0998443	2.0388e-12	0.00139016
ULK4	41288090	42003922	-	rs794896	3	42031902	C	T	0.261981	-0.41213	0.158724	0.01126		-0.811351	0.113237	3.8162e-10	0.00139016
ULK4	41288090	42003922	-	rs5848615	3	42040170	CA	C	0.262136	-0.411804	0.158601	0.011262		-0.830702	0.109068	5.1882e-11	0.00139016
ULK4	41288090	42003922	-	rs6796078	3	42017820	A	T	0.262136	-0.411804	0.158601	0.011262		-0.811396	0.113236	3.8084e-10	0.00139016
ULK4	41288090	42003922	-	rs7634985	3	42019565	C	T	0.262136	-0.411804	0.158601	0.011262		-0.811396	0.113236	3.8084e-10	0.00139016
ULK4	41288090	42003922	-	rs794895	3	42031974	A	C	0.262136	-0.411804	0.158601	0.011262		-0.813067	0.113221	3.5534e-10	0.00139016
ULK4	41288090	42003922	-	rs794897	3	42031865	T	C	0.262136	-0.411804	0.158601	0.011262		-0.812466	0.113615	4.0586e-10	0.00139016
ULK4	41288090	42003922	-	rs794905	3	42034730	C	T	0.262136	-0.411804	0.158601	0.011262		-0.81158	0.113374	3.9294e-10	0.00139016
ULK4	41288090	42003922	-	rs939561	3	42057101	G	A	0.262136	-0.411804	0.158601	0.011262		-0.811396	0.113236	3.8084e-10	0.00139016
TPM2	35681989	35691017	-	rs2295795	9	35712003	G	A	0.199029	0.493813	0.190234	0.011282		-0.832957	0.0998443	2.0388e-12	0.00139016
TPM2	35681989	35691017	-	rs3793537	9	35687556	G	C	0.199029	0.493813	0.190234	0.011282		-0.83509	0.103976	8.1755e-12	0.00139016
TPM2	35681989	35691017	-	rs760401	9	35686390	G	A	0.199029	0.493813	0.190234	0.011282		-0.884108	0.0990038	1.4751e-13	0.00139016
ULK4	41288090	42003922	-	rs141866589	3	41866017	G	A	0.203971	0.442098	0.170329	0.01129		0.693425	0.123149	2.7183e-07	0.00139016
NPY2R	156129781	156138230	+	rs1316749	4	156081090	A	G	0.092233	0.60912	0.234691	0.011294		0.949244	0.181955	1.4595e-06	0.00139016
TPM3P9	53945049	53947923	+	rs73595288	19	53945998	T	C	0.175595	-0.470569	0.181318	0.011299		-1.07752	0.161476	3.2793e-09	0.00139016
ULK4	41288090	42003922	-	rs704964	3	42053899	G	A	0.262087	-0.411666	0.158643	0.011309		-0.811464	0.113256	3.8193e-10	0.00139016
ULK4	41288090	42003922	-	rs794892	3	42052932	G	T	0.262087	-0.411666	0.158643	0.011309		-0.815569	0.113437	3.4247e-10	0.00139016
ULK4	41288090	42003922	-	rs143760654	3	41865999	C	G	0.203883	0.44186	0.170304	0.011321		0.6934	0.123013	2.652e-07	0.00139016
ULK4	41288090	42003922	-	rs9816772	3	41872877	C	T	0.203883	0.44186	0.170304	0.011321		0.739001	0.120375	3.2409e-08	0.00139016
NPY2R	156129781	156138230	+	rs62327401	4	156076553	G	A	0.0920777	0.610956	0.235506	0.01133		0.948906	0.185699	2.2345e-06	0.00139016
HLA-G	29794744	29798902	+	rs9260610	6	29922932	T	C	0.199927	0.462838	0.178408	0.01133		0.814177	0.149827	6.0795e-07	0.00139016
DECR2	455513	462487	+	rs11315123	16	460578	CT	C	0.492339	-0.35786	0.137968	0.011344		0.411397	0.0777575	1.0854e-06	0.00139016
ULK4	41288090	42003922	-	rs144029951	3	41866045	A	G	0.20385	0.441897	0.170375	0.011348		0.659336	0.128785	2.1498e-06	0.00139016
ULK4	41288090	42003922	-	rs140597602	3	41866098	C	T	0.203791	0.441991	0.170427	0.011355		0.693808	0.123436	2.8328e-07	0.00139016
AMIGO1	110046797	110052360	-	rs35972691	1	110041037	CAG	C	0.434937	0.382619	0.147594	0.011387		-0.330099	0.0578544	1.9951e-07	0.00139016
SLC25A27	46620678	46645930	+	rs148052037	6	46672452	TAATC	T	0.282811	0.479475	0.184961	0.01139		-0.520988	0.0741203	6.9384e-10	0.00139016
TDRD6	46655612	46668799	+	rs148052037	6	46672452	TAATC	T	0.282811	0.479475	0.184961	0.01139		0.525489	0.102756	2.1988e-06	0.00139016
SEC23B	18488137	18542059	+	rs6081275	20	18628426	C	A	0.118961	0.518694	0.200114	0.011399		-0.833561	0.146871	2.2607e-07	0.00242756
RCCD1	91498100	91506349	+	rs2285937	15	91527152	A	G	0.334951	-0.382661	0.147644	0.011406		0.528074	0.101529	1.5538e-06	0.00139016
SNX29	12070594	12668146	+	rs7500082	16	12635498	G	C	0.382597	0.429009	0.170423	0.011437	1.1458e-50
SNX29	12070594	12668146	+	rs7500082	16	12635498	G	C	0.382597	0.429009	0.170423	0.011437	1.1458e-50
DECR2	455513	462487	+	rs1204499	16	465589	A	G	0.373301	-0.386862	0.149336	0.011444		0.426436	0.0815267	1.3816e-06	0.00139016
POMZP3	76239303	76256578	-	rs7789028	7	75942551	C	A	0.242515	-0.397719	0.153598	0.011481		-0.836968	0.157406	9.7571e-07	0.00139016
RCCD1	91498100	91506349	+	rs8031684	15	91527451	T	A	0.335039	-0.382252	0.147658	0.0115		0.52819	0.101538	1.5499e-06	0.00139016
AHSA2	61404553	61413216	+	rs35812145	2	61391300	T	C	0.1465	-0.46121	0.178163	0.011502		-0.60688	0.105459	1.6286e-07	0.00139016
RHCE	25696958	25756683	-	rs6699896	1	25762902	A	T	0.383101	-0.392867	0.151762	0.011502		0.909237	0.119249	5.0009e-11	0.00139016
RHD	25598884	25656936	+	rs6699896	1	25762902	A	T	0.383101	-0.392867	0.151762	0.011502		-0.761068	0.132651	1.7496e-07	0.00139016
TMEM57	25757388	25826700	+	rs6699896	1	25762902	A	T	0.383101	-0.392867	0.151762	0.011502		0.464251	0.0936244	4.0529e-06	0.0132304
RCCD1	91498100	91506349	+	rs7180016	15	91526275	G	A	0.378024	-0.383014	0.148022	0.011537		0.577819	0.0985488	1.0357e-07	0.00139016
RPL17P43	19400256	19400841	+	rs2453605	17	19386966	T	C	0.34466	-0.389863	0.150689	0.011548		0.499817	0.104625	8.1886e-06	0.00139016
RPL17P43	19400256	19400841	+	rs7210456	17	19384961	A	G	0.34466	-0.389863	0.150689	0.011548		0.498815	0.105064	9.1708e-06	0.00139016
NUSAP1	41624892	41673248	+	rs7173841	15	41450687	T	C	0.446859	-0.371677	0.14372	0.011583		0.600434	0.120836	3.8922e-06	0.00139016
ULK4	41288090	42003922	-	rs13087502	3	42015110	C	T	0.259743	-0.414364	0.160245	0.011592		-0.811396	0.113236	3.8084e-10	0.00139016
SLC25A27	46620678	46645930	+	rs974670	6	46667343	C	T	0.281539	0.478633	0.185099	0.011592		-0.521122	0.0741257	6.8991e-10	0.00139016
TDRD6	46655612	46668799	+	rs974670	6	46667343	C	T	0.281539	0.478633	0.185099	0.011592		0.525456	0.102777	2.2111e-06	0.00139016
NPY2R	156129781	156138230	+	rs35495412	4	156092921	C	A	0.0922427	0.609183	0.235611	0.011601		0.950628	0.181901	1.407e-06	0.00139016
ULK4	41288090	42003922	-	rs79548696	3	41803385	C	T	0.280922	0.484105	0.187322	0.011638		0.738762	0.118946	2.3894e-08	0.00139016
IGHMBP2	68671310	68708067	+	rs644389	11	68601899	G	A	0.257369	0.416406	0.161132	0.011641		0.625724	0.0872006	3.6416e-10	0.00139016
MRPL21	68658744	68671303	-	rs644389	11	68601899	G	A	0.257369	0.416406	0.161132	0.011641		-0.649772	0.0920174	6.0177e-10	0.00139016
CCDC82	96085933	96123087	-	rs34881295	11	96010350	C	T	0.163029	0.479621	0.185601	0.011644		0.508541	0.0950246	8.4915e-07	0.00139016
METTL10	126436718	126451127	-	rs2272005	10	126402100	C	T	0.276728	-0.397294	0.153758	0.011653		-0.633413	0.093129	1.8755e-09	0.00139016
METTL10	126436718	126451127	-	rs4465331	10	126400357	C	T	0.276699	-0.397148	0.153728	0.011666		-0.625918	0.0936205	3.1024e-09	0.00139016
METTL10	126436718	126451127	-	rs17152232	10	126398927	A	G	0.276757	-0.397158	0.153738	0.01167		-0.649011	0.0943424	1.3355e-09	0.00139016
IGHMBP2	68671310	68708067	+	rs583182	11	68678634	C	T	0.315549	0.383635	0.148524	0.011682		0.662572	0.0921101	3.3705e-10	0.00139016
MRPL21	68658744	68671303	-	rs583182	11	68678634	C	T	0.315549	0.383635	0.148524	0.011682		-0.827984	0.0820245	8.3123e-16	0.00139016
MRPL21	68658744	68671303	-	rs2003892	11	68593929	G	A	0.257655	0.417313	0.161574	0.011687		-0.648352	0.095012	1.7008e-09	0.00139016
IGHMBP2	68671310	68708067	+	rs2003892	11	68593929	G	A	0.257655	0.417313	0.161574	0.011687		0.636079	0.0890187	4.1596e-10	0.00139016
TRIM4	99488036	99517223	-	rs2525547	7	99551945	A	G	0.365641	0.408992	0.158393	0.011708		0.371697	0.0779167	8.4051e-06	0.00242756
NPY2R	156129781	156138230	+	rs35530091	4	156093631	C	CA	0.0923301	0.608517	0.23569	0.011717		0.950935	0.181917	1.4001e-06	0.00139016
LRFN5	42076773	42373752	+	rs144037779	14	42315260	A	ATG	0.291621	-0.383007	0.152704	0.011733	1.0098e-07
RPL17P43	19400256	19400841	+	rs2428581	17	19392185	A	G	0.220204	-0.407515	0.157891	0.011745		0.534189	0.108759	4.8683e-06	0.00139016
NKAIN4	61872136	61904046	-	rs141042431	20	61811742	CAGT	C	0.0881748	0.592666	0.229671	0.01176		0.685679	0.129073	9.9517e-07	0.00242756
PNPLA7	140354404	140444986	-	rs10867029	9	140442998	G	A	0.301444	0.501202	0.194231	0.011762		0.583435	0.106935	5.5628e-07	0.00139016
ULK4	41288090	42003922	-	rs12108049	3	41958161	A	G	0.0971068	0.566024	0.219383	0.011774		0.802492	0.129211	2.3914e-08	0.00139016
ULK4	41288090	42003922	-	rs182702766	3	41870971	G	T	0.204233	0.437775	0.169762	0.011816		0.768742	0.124311	2.6792e-08	0.00139016
ULK4	41288090	42003922	-	rs56994465	3	42061606	A	G	0.159966	0.44668	0.173243	0.011829		0.769894	0.124212	2.5219e-08	0.00139016
ULK4	41288090	42003922	-	rs7652506	3	42060235	C	T	0.160136	0.446005	0.172983	0.011829		0.768576	0.124243	2.6558e-08	0.00139016
ULK4	41288090	42003922	-	rs115702638	3	42058594	C	T	0.16016	0.445902	0.172951	0.011833		0.768591	0.124249	2.6575e-08	0.00139016
ULK4	41288090	42003922	-	rs73075234	3	42051801	G	A	0.160243	0.445668	0.172868	0.011837		0.768576	0.124243	2.6558e-08	0.00139016
RCCD1	91498100	91506349	+	rs112553294	15	91534294	A	G	0.340393	-0.387313	0.150244	0.011843		0.57638	0.099566	1.4123e-07	0.00139016
LRRIQ3	74491699	74663871	-	rs12044425	1	74527778	A	G	0.490282	-0.369895	0.143494	0.011847		-0.615507	0.109826	3.0303e-07	0.00139016
ULK4	41288090	42003922	-	rs56212772	3	42046780	T	G	0.160214	0.445527	0.172868	0.011863		0.768576	0.124243	2.6558e-08	0.00139016
LRRIQ3	74491699	74663871	-	rs4525000	1	74587575	T	G	0.254956	0.411118	0.159529	0.011869		0.561048	0.115658	6.1624e-06	0.00139016
LRRIQ3	74491699	74663871	-	rs4570371	1	74587578	C	G	0.254956	0.411118	0.159529	0.011869		0.561048	0.115658	6.1624e-06	0.00139016
ULK4	41288090	42003922	-	rs73828505	3	42042714	C	T	0.16015	0.445672	0.172946	0.011874		0.768576	0.124243	2.6558e-08	0.00139016
ULK4	41288090	42003922	-	rs60525434	3	42044286	T	G	0.160194	0.445431	0.172868	0.011881		0.768576	0.124243	2.6558e-08	0.00139016
ULK4	41288090	42003922	-	rs7629767	3	42043509	T	G	0.160194	0.445431	0.172868	0.011881		0.768576	0.124243	2.6558e-08	0.00139016
AKAP3	4724674	4758213	-	rs2072354	12	4757841	C	T	0.350311	-0.38326	0.148749	0.011887		-0.674541	0.10036	2.6594e-09	0.00139016
CENPP	95094452	95374896	+	rs12350842	9	95347527	G	T	0.175228	-0.459801	0.178463	0.011889		0.760667	0.130474	1.19e-07	0.00139016
SLC25A41	6426048	6433790	-	rs2860185	19	6436222	C	T	0.432039	-0.387844	0.150565	0.011907		0.850491	0.0599016	2.5176e-23	0.00139016
AKAP3	4724674	4758213	-	rs4147698	12	4757817	CT	C	0.350311	-0.383137	0.148741	0.011908		-0.672358	0.100323	2.8916e-09	0.00139016
RPL17P43	19400256	19400841	+	rs2453609	17	19392129	T	C	0.337845	-0.399126	0.154967	0.011919		0.551971	0.10445	1.1129e-06	0.00139016
NUSAP1	41624892	41673248	+	rs1942	15	41774423	A	G	0.354369	-0.417488	0.162155	0.011948		0.674239	0.105741	1.1788e-08	0.00139016
RCCD1	91498100	91506349	+	rs8025699	15	91533816	A	G	0.335422	-0.392074	0.152302	0.011958		0.576603	0.0995843	1.4054e-07	0.00139016
OGDH	44646171	44748665	+	rs2300414	7	44682938	G	A	0.233102	-0.540481	0.216103	0.011968	9.9705e-34
C12ORF60	14956506	15059520	+	rs3789999	12	14930055	G	T	0.442393	-0.361538	0.140529	0.012011		-0.51221	0.105892	6.5014e-06	0.00139016
MRPL21	68658744	68671303	-	rs10669880	11	68718288	G	GTC	0.256655	0.425788	0.165575	0.012047		-0.774302	0.0876951	2.312e-13	0.00139016
IGHMBP2	68671310	68708067	+	rs10669880	11	68718288	G	GTC	0.256655	0.425788	0.165575	0.012047		0.632363	0.0941178	2.6866e-09	0.00139016
RGR	86004809	86019716	+	rs745157	10	86017365	C	T	0.228427	0.417244	0.162304	0.012074		0.674756	0.120008	2.8118e-07	0.00242756
S100A13	153591263	153603836	-	rs34402066	1	153661374	CG	C	0.467061	-0.356884	0.138847	0.012088		0.290688	0.055986	1.6112e-06	0.00139016
DECR2	455513	462487	+	rs3743893	16	460504	C	T	0.401379	0.374681	0.145777	0.012091		-0.459713	0.0790077	1.2482e-07	0.00139016
AHSA2	61404553	61413216	+	rs10208769	2	61605614	T	A	0.495505	0.353069	0.137391	0.012104		0.571035	0.0761516	8.7454e-11	0.00139016
UPK3B	76139745	76648340	+	rs145455490	7	76079040	G	A	0.442934	-0.358212	0.139409	0.012115		0.64863	0.116452	3.491e-07	0.00139016
SLC25A41	6426048	6433790	-	rs349090	19	6436857	T	C	0.46934	0.399519	0.155504	0.012125		-0.844916	0.0652512	4.0093e-21	0.00139016
MRPL21	68658744	68671303	-	rs12290326	11	68593134	C	T	0.251971	0.430422	0.167556	0.012137		-0.642048	0.0971461	4.3239e-09	0.00139016
IGHMBP2	68671310	68708067	+	rs12290326	11	68593134	C	T	0.251971	0.430422	0.167556	0.012137		0.642831	0.089954	4.1457e-10	0.00139016
AKAP3	4724674	4758213	-	rs4147666	12	4757355	T	G	0.349956	-0.381207	0.148407	0.012142		-0.675599	0.0993798	1.9028e-09	0.00139016
RGR	86004809	86019716	+	rs4933317	10	86016166	G	A	0.228155	0.415831	0.161893	0.012146		0.653914	0.119017	4.758e-07	0.00242756
ULK4	41288090	42003922	-	rs73075250	3	42063734	A	G	0.157733	0.451531	0.175797	0.012148		0.775594	0.123349	1.7215e-08	0.00139016
IFI27L1	94547628	94570192	+	rs11421421	14	94563438	A	AG	0.343956	-0.387629	0.150985	0.012186		0.417673	0.0829403	2.994e-06	0.00530083
AHSA2	61404553	61413216	+	rs2593624	2	61552484	T	A	0.292413	0.375942	0.146434	0.012187		0.617944	0.101414	3.9369e-08	0.00139016
ULK4	41288090	42003922	-	rs5848609	3	41802815	G	GTTA	0.276762	0.47967	0.186866	0.012199		0.738762	0.118946	2.3894e-08	0.00139016
ZNF471	57019212	57041590	+	rs2286423	19	57050820	G	A	0.496728	0.368338	0.143506	0.012207		-0.404958	0.0708624	1.9219e-07	0.00242756
RCCD1	91498100	91506349	+	rs8036115	15	91528961	G	A	0.325772	-0.389173	0.151634	0.012213		0.556214	0.0981361	2.3337e-07	0.00139016
CCNO	54526980	54529508	-	rs1622010	5	54521275	A	G	0.31	-0.363028	0.141471	0.012226		-0.730741	0.0870931	1.6467e-12	0.00139016
RCCD1	91498100	91506349	+	rs8042518	15	91529122	T	C	0.325816	-0.388912	0.151638	0.012271		0.555567	0.0979623	2.3006e-07	0.00139016
ULK4	41288090	42003922	-	rs12635286	3	42051836	T	C	0.160544	0.443609	0.172967	0.012273		0.768858	0.124271	2.6461e-08	0.00139016
S100A13	153591263	153603836	-	rs3806234	1	153631071	G	A	0.446602	-0.340943	0.132973	0.012296		0.290658	0.0570066	2.3361e-06	0.00139016
NKAIN4	61872136	61904046	-	rs185597599	20	61810202	C	T	0.0882621	0.5894	0.230009	0.012345		0.720504	0.126806	2.2009e-07	0.00242756
RPL17P43	19400256	19400841	+	rs2453612	17	19393644	T	C	0.224358	-0.404601	0.157954	0.012378		0.560045	0.112799	3.9534e-06	0.00139016
TMEM80	698869	705028	+	rs7927761	11	655603	A	G	0.267617	-0.400464	0.156353	0.012386		0.764058	0.132502	1.551e-07	0.00139016
PARK7	8014351	8045565	+	rs56833382	1	8027387	C	T	0.0598301	-0.790795	0.317791	0.012395	3.6957e-07
MRE11A	94152895	94226072	-	rs512150	11	94221205	A	T	0.257175	-0.406866	0.158882	0.012402		0.628651	0.110471	2.1233e-07	0.00139016
KNOP1	19721831	19726359	-	rs4780823	16	19735900	C	G	0.277908	-0.508159	0.198519	0.012437		0.785302	0.106884	1.7088e-10	0.00139016
SPINK9	147700766	147719412	+	rs3749689	5	147694044	G	A	0.374159	0.37146	0.145213	0.012495		0.664839	0.136667	5.8434e-06	0.0407342
SPINK9	147700766	147719412	+	rs6580543	5	147706730	G	T	0.374159	0.371427	0.145212	0.012502		0.667342	0.136718	5.4809e-06	0.0407342
SPINK9	147700766	147719412	+	rs6892647	5	147711496	A	T	0.374168	0.371335	0.145209	0.012522		0.665167	0.13667	5.792e-06	0.0407342
SMIM2	44717679	44735393	-	rs9567377	13	44720217	G	T	0.15534	-0.498711	0.195123	0.012568		1.24255	0.187235	3.843e-09	0.00139016
DECR2	455513	462487	+	rs1698231	16	467585	T	C	0.39483	-0.369939	0.14486	0.012639		0.432473	0.0812663	9.5843e-07	0.00139016
ULK4	41288090	42003922	-	rs199584740	3	41906760	CT	C	0.249165	0.498565	0.195237	0.012644		0.639919	0.131038	5.4324e-06	0.00139016
NKAIN4	61872136	61904046	-	rs6011691	20	61867454	A	G	0.145631	0.499666	0.195743	0.012677		0.718807	0.132609	6.4254e-07	0.00242756
NUSAP1	41624892	41673248	+	rs144424033	15	41782329	CCATT	C	0.482053	-0.382248	0.149747	0.012678		0.80102	0.153483	1.4477e-06	0.00139016
PSPHP1	55832490	55840981	+	rs73350500	7	55839734	C	T	0.184432	-0.447207	0.175261	0.012711		0.886076	0.178509	3.9727e-06	0.00139016
CEP192	12991361	13125051	+	rs11662634	18	13077965	G	T	0.247573	0.383817	0.150458	0.012734		-0.751135	0.152093	4.3821e-06	0.00139016
CEP192	12991361	13125051	+	rs148479488	18	13079674	C	T	0.247573	0.383817	0.150458	0.012734		-0.744774	0.150977	4.4796e-06	0.00139016
WDSUB1	160092304	160143310	-	rs2193918	2	160198173	C	G	0.310078	0.418589	0.164127	0.012754		0.644419	0.102359	1.6646e-08	0.00139016
TDRD9	104394799	104519004	+	rs140467890	14	104545501	C	CAG	0.426005	-0.376213	0.147521	0.01276		-0.38958	0.0742507	1.2948e-06	0.00440532
PEX7	137143717	137235075	+	rs17710825	6	137160506	A	G	0.0910689	0.657718	0.25803	0.012802		-0.734512	0.114812	1.0762e-08	0.00139016
RHCE	25696958	25756683	-	rs11249249	1	25758134	A	G	0.386792	-0.391309	0.153521	0.012806		0.942578	0.119247	1.4409e-11	0.00139016
RHD	25598884	25656936	+	rs11249249	1	25758134	A	G	0.386792	-0.391309	0.153521	0.012806		-0.784423	0.133907	1.0589e-07	0.00139016
CCNO	54526980	54529508	-	rs2783478	5	54523420	A	G	0.31068	-0.354475	0.139118	0.012836		-0.720834	0.0863222	1.9676e-12	0.00139016
MRE11A	94152895	94226072	-	rs640627	11	94197568	C	T	0.314689	-0.38495	0.151093	0.012844		0.560265	0.111471	3.1106e-06	0.00139016
ULK4	41288090	42003922	-	rs7652369	3	42020973	T	G	0.184524	0.452964	0.177829	0.012864		0.736415	0.111957	4.954e-09	0.00139016
FDFT1	11653082	11696818	+	rs7008523	8	11676519	T	G	0.233359	0.44475	0.179769	0.012898	1.1189e-07
SLC35F3	234040679	234460262	+	rs11810452	1	234112544	A	G	0.386338	0.357024	0.14432	0.012905	1.4605e-08
EPHX2	27348296	27403081	+	rs4149248	8	27385450	A	G	0.26699	0.413649	0.16252	0.012933		0.439984	0.0748676	9.7869e-08	0.00242756
PNPLA7	140354404	140444986	-	rs1615822	9	140441206	A	G	0.298146	0.516107	0.202801	0.012944		0.58211	0.109042	8.9594e-07	0.00139016
LRRIQ3	74491699	74663871	-	rs10493529	1	74623448	A	T	0.256942	0.404717	0.159121	0.012994		0.566561	0.110202	1.9741e-06	0.00139016
LRRIQ3	74491699	74663871	-	rs12039171	1	74599340	G	T	0.256942	0.404717	0.159121	0.012994		0.56051	0.113476	4.3683e-06	0.00139016
LRRIQ3	74491699	74663871	-	rs12043976	1	74604188	G	A	0.256942	0.404717	0.159121	0.012994		0.566776	0.110218	1.965e-06	0.00139016
LRRIQ3	74491699	74663871	-	rs12404294	1	74625058	T	A	0.256942	0.404717	0.159121	0.012994		0.566416	0.110213	1.9888e-06	0.00139016
LRRIQ3	74491699	74663871	-	rs139076388	1	74598249	T	A	0.256942	0.404717	0.159121	0.012994		0.563097	0.110671	2.4366e-06	0.00139016
LRRIQ3	74491699	74663871	-	rs1483783	1	74619362	T	C	0.256942	0.404717	0.159121	0.012994		0.566571	0.1102	1.9728e-06	0.00139016
LRRIQ3	74491699	74663871	-	rs1856789	1	74610686	C	A	0.256942	0.404717	0.159121	0.012994		0.566758	0.110199	1.9593e-06	0.00139016
CCDC174	14693271	14714166	+	rs1901	3	14712473	G	A	0.42233	-0.330867	0.130086	0.012994		0.658353	0.0992388	3.8815e-09	0.00139016
LRRIQ3	74491699	74663871	-	rs35149770	1	74601782	A	T	0.256942	0.404717	0.159121	0.012994		0.592528	0.108979	6.0075e-07	0.00139016
LRRIQ3	74491699	74663871	-	rs72670731	1	74600403	T	A	0.256942	0.404717	0.159121	0.012994		0.566776	0.110218	1.965e-06	0.00139016
SMIM2	44717679	44735393	-	rs9567366	13	44682973	G	T	0.199029	-0.434786	0.170952	0.012998		1.03797	0.154626	2.7585e-09	0.00139016
LRRIQ3	74491699	74663871	-	rs6682492	1	74566513	A	G	0.470558	-0.37201	0.146319	0.013029		-0.720531	0.104312	1.1809e-09	0.00139016
LTBR	6493199	6500729	+	rs5796234	12	6500796	AG	A	0.450233	0.380008	0.149478	0.013036		-0.341651	0.055796	3.4678e-08	0.00139016
SLC1A7	53552855	53608289	-	rs1628297	1	53614880	T	C	0.491694	-0.35801	0.140834	0.013042		0.641755	0.114395	2.9612e-07	0.00139016
IQGAP1	90931450	91045475	+	rs7171617	15	90904858	G	A	0.296602	0.371999	0.14637	0.013062		0.437048	0.089288	5.1981e-06	0.0225193
MET	116312444	116438440	+	rs41754	7	116452892	C	T	0.446417	-0.397017	0.156248	0.013081		-0.579333	0.119137	5.8871e-06	0.00139016
LRRIQ3	74491699	74663871	-	rs11210403	1	74530240	T	A	0.470874	-0.371744	0.146325	0.013095		-0.704302	0.10402	2.1433e-09	0.00139016
LRRIQ3	74491699	74663871	-	rs1483795	1	74542927	T	C	0.470874	-0.371744	0.146325	0.013095		-0.703889	0.103916	2.1173e-09	0.00139016
LRRIQ3	74491699	74663871	-	rs1843023	1	74545527	A	G	0.470874	-0.371744	0.146325	0.013095		-0.703826	0.103914	2.1212e-09	0.00139016
LRRIQ3	74491699	74663871	-	rs4142948	1	74572351	C	T	0.470874	-0.371744	0.146325	0.013095		-0.702346	0.103884	2.2381e-09	0.00139016
LRRIQ3	74491699	74663871	-	rs4650245	1	74522474	C	T	0.470874	-0.371744	0.146325	0.013095		-0.704563	0.104016	2.1175e-09	0.00139016
LRRIQ3	74491699	74663871	-	rs7535929	1	74560002	T	G	0.470874	-0.371744	0.146325	0.013095		-0.700343	0.103983	2.5026e-09	0.00139016
LRRIQ3	74491699	74663871	-	rs7546306	1	74564195	A	G	0.470874	-0.371744	0.146325	0.013095		-0.71809	0.104812	1.5099e-09	0.00139016
S100A13	153591263	153603836	-	rs10908848	1	153645880	T	A	0.456354	-0.344591	0.135644	0.0131		0.309263	0.055309	3.1946e-07	0.00139016
LRRIQ3	74491699	74663871	-	rs12036659	1	74591705	G	A	0.257282	0.403423	0.158864	0.013135		0.563239	0.11064	2.4106e-06	0.00139016
LRRIQ3	74491699	74663871	-	rs12048351	1	74588917	C	T	0.257282	0.403423	0.158864	0.013135		0.566776	0.110218	1.965e-06	0.00139016
LRRIQ3	74491699	74663871	-	rs12410230	1	74612119	G	C	0.257282	0.403423	0.158864	0.013135		0.566571	0.1102	1.9728e-06	0.00139016
LRRIQ3	74491699	74663871	-	rs12731216	1	74588465	T	A	0.257282	0.403423	0.158864	0.013135		0.579615	0.113106	2.1087e-06	0.00139016
LRRIQ3	74491699	74663871	-	rs13375255	1	74585871	G	A	0.257282	0.403423	0.158864	0.013135		0.567421	0.10892	1.5033e-06	0.00139016
LRRIQ3	74491699	74663871	-	rs7529384	1	74618096	T	C	0.257282	0.403423	0.158864	0.013135		0.566571	0.1102	1.9728e-06	0.00139016
OPA3	46030685	46088100	-	rs11327143	19	46067555	AG	A	0.28003	-0.388268	0.152904	0.013139		-0.558389	0.0965895	1.4593e-07	0.00242756
LRRIQ3	74491699	74663871	-	rs1574842	1	74524827	G	A	0.470714	-0.371441	0.146313	0.013161		-0.704528	0.10401	2.1172e-09	0.00139016
LRRIQ3	74491699	74663871	-	rs142867758	1	74584826	TTTA	T	0.422209	-0.374753	0.147624	0.013165		-0.717211	0.0932711	3.7491e-11	0.00139016
S100A13	153591263	153603836	-	rs11265625	1	153642909	A	G	0.456311	-0.344227	0.135629	0.013185		0.309297	0.0553302	3.2147e-07	0.00139016
LRRIQ3	74491699	74663871	-	rs11210417	1	74581159	G	C	0.42233	-0.374694	0.147642	0.01319		-0.714402	0.100544	4.961e-10	0.00139016
LRRIQ3	74491699	74663871	-	rs11210418	1	74582677	C	T	0.42233	-0.374694	0.147642	0.01319		-0.740407	0.0958225	3.1759e-11	0.00139016
LRRIQ3	74491699	74663871	-	rs1483793	1	74535130	A	G	0.42233	-0.374694	0.147642	0.01319		-0.715786	0.100632	4.7996e-10	0.00139016
LRRIQ3	74491699	74663871	-	rs186136551	1	74565900	A	C	0.42233	-0.374694	0.147642	0.01319		-0.718181	0.100777	4.5231e-10	0.00139016
LRRIQ3	74491699	74663871	-	rs2343864	1	74577069	G	C	0.42233	-0.374694	0.147642	0.01319		-0.740374	0.0958216	3.1797e-11	0.00139016
LRRIQ3	74491699	74663871	-	rs4649996	1	74520279	G	C	0.42233	-0.374694	0.147642	0.01319		-0.714491	0.100561	4.9678e-10	0.00139016
SLC1A7	53552855	53608289	-	rs1679941	1	53614976	A	G	0.490908	-0.357768	0.140993	0.013203		0.641755	0.114395	2.9612e-07	0.00139016
S100A13	153591263	153603836	-	rs4845564	1	153642012	C	T	0.456252	-0.344123	0.135624	0.013209		0.315511	0.0555327	2.2046e-07	0.00139016
S100A13	153591263	153603836	-	rs55772653	1	153639310	T	C	0.456184	-0.343999	0.135618	0.013237		0.309297	0.0553302	3.2147e-07	0.00139016
DECR2	455513	462487	+	rs1204501	16	465843	A	G	0.395049	-0.36702	0.144711	0.013247		0.436751	0.0817587	8.8318e-07	0.00139016
ULK4	41288090	42003922	-	rs17219090	3	42051952	G	C	0.155388	0.438236	0.172842	0.013274		0.768576	0.124243	2.6558e-08	0.00139016
LY6G5C	31644461	31651817	-	rs2242659	6	31601513	A	G	0.466019	0.338799	0.133645	0.013288		-0.862423	0.10969	1.738e-11	0.00139016
LY6G5C	31644461	31651817	-	rs2844465	6	31601022	T	C	0.466019	0.338799	0.133645	0.013288		-0.862423	0.10969	1.738e-11	0.00139016
AKAP3	4724674	4758213	-	rs11614014	12	4769801	C	A	0.300971	-0.366453	0.144607	0.013322		-0.606974	0.106805	2.1911e-07	0.00139016
ULK4	41288090	42003922	-	rs9842261	3	41822708	G	A	0.27299	0.475853	0.187804	0.013335		0.7039	0.120731	1.1885e-07	0.00139016
SLC25A41	6426048	6433790	-	rs3929160	19	6434023	T	C	0.405063	-0.3675	0.145141	0.013397		0.856105	0.0668456	7.2046e-21	0.00139016
ULK4	41288090	42003922	-	rs143450483	3	41869230	C	A	0.203748	0.426143	0.168335	0.013415		0.796038	0.139429	1.9655e-07	0.00139016
RCCD1	91498100	91506349	+	rs3803563	15	91531352	C	A	0.326675	-0.383871	0.151644	0.01342		0.596172	0.0991419	5.5178e-08	0.00139016
INPP5E	139323071	139334274	-	rs11145904	9	139297946	A	C	0.102951	0.56396	0.222825	0.013435		-0.646112	0.128688	3.177e-06	0.00139016
SYCE1L	77240338	77246902	+	rs8061638	16	77174302	C	T	0.187087	0.480213	0.189746	0.01344		0.77091	0.141113	5.4038e-07	0.00139016
AMIGO1	110046797	110052360	-	rs4970843	1	109887191	T	C	0.390175	0.381399	0.150793	0.013495		-0.295492	0.0603659	5.1941e-06	0.00139016
FTSJ3	61896793	61906562	-	rs2955234	17	61983601	A	C	0.31068	-0.392673	0.155256	0.013498		-0.540542	0.0960673	2.7645e-07	0.00139016
LY6G5C	31644461	31651817	-	rs1046089	6	31602967	G	A	0.432039	0.339775	0.134356	0.013508		-0.758104	0.128208	8.4091e-08	0.00139016
LY6G5C	31644461	31651817	-	rs2844466	6	31601012	T	C	0.432039	0.339775	0.134356	0.013508		-0.758104	0.128208	8.4091e-08	0.00139016
EDARADD	236511562	236648214	+	rs115753885	1	236591889	C	T	0.382402	-0.422765	0.172093	0.013531	7.79e-26
UBE3D	83602117	83775560	-	rs12195720	6	83615698	G	C	0.0644757	-0.673964	0.266582	0.013536		0.778493	0.15411	2.8144e-06	0.00139016
ITGB8	20370325	20455377	+	rs141994917	7	20443022	G	A	0.00977184	1.70563	0.694443	0.01355	1.3783e-07
DECR2	455513	462487	+	rs1204505	16	462881	A	T	0.401053	-0.362339	0.143374	0.01357		0.416234	0.0772771	7.3832e-07	0.00139016
ULK4	41288090	42003922	-	rs58069203	3	41977488	CCT	C	0.233039	-0.410714	0.162523	0.013574		-0.755593	0.11477	4.8292e-09	0.00139016
S100A13	153591263	153603836	-	rs3790411	1	153602861	G	C	0.409296	-0.362336	0.143384	0.013577		0.364935	0.0538814	2.1235e-09	0.00139016
ULK4	41288090	42003922	-	rs794904	3	42035157	G	A	0.233034	-0.41074	0.162539	0.013577		-0.791717	0.116568	1.9556e-09	0.00139016
ULK4	41288090	42003922	-	rs11926737	3	42034007	C	T	0.233024	-0.410697	0.16253	0.013582		-0.791929	0.116343	1.8318e-09	0.00139016
ULK4	41288090	42003922	-	rs1087599	3	42027363	G	A	0.23301	-0.410632	0.162517	0.013588		-0.743481	0.111286	3.1692e-09	0.00139016
ULK4	41288090	42003922	-	rs13084436	3	42017537	T	A	0.23301	-0.410632	0.162517	0.013588		-0.778703	0.118753	5.4084e-09	0.00139016
ULK4	41288090	42003922	-	rs1716648	3	41972849	G	A	0.23301	-0.410632	0.162517	0.013588		-0.758536	0.116003	5.8553e-09	0.00139016
ULK4	41288090	42003922	-	rs1716989	3	41972186	C	T	0.23301	-0.410632	0.162517	0.013588		-0.754809	0.115353	5.7415e-09	0.00139016
ULK4	41288090	42003922	-	rs1716990	3	41972209	C	T	0.23301	-0.410632	0.162517	0.013588		-0.763965	0.114202	3.0502e-09	0.00139016
ULK4	41288090	42003922	-	rs1716993	3	41974556	G	C	0.23301	-0.410632	0.162517	0.013588		-0.755593	0.11477	4.8292e-09	0.00139016
ULK4	41288090	42003922	-	rs1851149	3	42021708	T	C	0.23301	-0.410632	0.162517	0.013588		-0.791872	0.116418	1.8713e-09	0.00139016
ULK4	41288090	42003922	-	rs34121549	3	41976773	C	T	0.23301	-0.410632	0.162517	0.013588		-0.726996	0.113542	1.0517e-08	0.00139016
ULK4	41288090	42003922	-	rs6801339	3	42018233	T	A	0.23301	-0.410632	0.162517	0.013588		-0.792064	0.115894	1.6249e-09	0.00139016
ULK4	41288090	42003922	-	rs794894	3	42032483	C	T	0.23301	-0.410632	0.162517	0.013588		-0.791872	0.116418	1.8713e-09	0.00139016
ULK4	41288090	42003922	-	rs794902	3	42025939	T	C	0.23301	-0.410632	0.162517	0.013588		-0.79171	0.116429	1.8878e-09	0.00139016
DECR2	455513	462487	+	rs1204504	16	461762	T	C	0.398058	-0.362179	0.143371	0.013608		0.426041	0.0779704	5.3805e-07	0.00139016
FAM118A	45704849	45737836	+	rs7284348	22	45729382	C	T	0.460854	-0.426885	0.169014	0.013624		-0.708312	0.125605	2.6256e-07	0.00139016
ULK4	41288090	42003922	-	rs1612124	3	41967893	C	A	0.233146	-0.410496	0.162529	0.013626		-0.755593	0.11477	4.8292e-09	0.00139016
ULK4	41288090	42003922	-	rs1716644	3	41968028	A	G	0.233146	-0.410496	0.162529	0.013626		-0.755593	0.11477	4.8292e-09	0.00139016
WDSUB1	160092304	160143310	-	rs11673858	2	160200309	G	A	0.310521	0.416254	0.164862	0.013656		0.639661	0.105271	4.2293e-08	0.00139016
WDSUB1	160092304	160143310	-	rs11690025	2	160155894	G	A	0.420927	0.356979	0.141387	0.013657		0.576536	0.0935907	2.9644e-08	0.00139016
RPL17P43	19400256	19400841	+	rs6587173	17	19375943	T	C	0.219951	-0.401632	0.159189	0.013724		0.545416	0.109902	3.9883e-06	0.00139016
ULK4	41288090	42003922	-	rs2090801	3	42004781	A	G	0.29649	-0.449662	0.178274	0.013749		-0.737644	0.115482	1.1232e-08	0.00139016
AKAP3	4724674	4758213	-	rs4147679	12	4767884	A	T	0.277893	-0.37785	0.149809	0.013753		-0.635694	0.108196	9.8466e-08	0.00139016
PSPHP1	55832490	55840981	+	rs9784904	7	55835078	T	C	0.321175	-0.461311	0.182905	0.013755		0.918764	0.118748	3.0348e-11	0.00139016
AKAP3	4724674	4758213	-	rs4147680	12	4767898	A	G	0.277718	-0.377499	0.149825	0.013848		-0.620173	0.108651	1.9767e-07	0.00139016
SEC23B	18488137	18542059	+	rs1884878	20	18577339	G	A	0.116505	0.515278	0.20455	0.013867		-0.912623	0.148041	2.9089e-08	0.00242756
SEC23B	18488137	18542059	+	rs1969716	20	18617108	T	A	0.116505	0.515278	0.20455	0.013867		-0.833517	0.146882	2.2674e-07	0.00242756
SEC23B	18488137	18542059	+	rs2295572	20	18609348	C	T	0.116505	0.515278	0.20455	0.013867		-0.864391	0.147764	1.0958e-07	0.00242756
SEC23B	18488137	18542059	+	rs6035091	20	18604872	G	A	0.116505	0.515278	0.20455	0.013867		-0.865237	0.147785	1.0735e-07	0.00242756
SEC23B	18488137	18542059	+	rs6035092	20	18619472	G	A	0.116505	0.515278	0.20455	0.013867		-0.833517	0.146882	2.2674e-07	0.00242756
SEC23B	18488137	18542059	+	rs6045501	20	18589737	T	C	0.116505	0.515278	0.20455	0.013867		-0.912623	0.148041	2.9089e-08	0.00242756
SEC23B	18488137	18542059	+	rs6075376	20	18581121	T	C	0.116505	0.515278	0.20455	0.013867		-0.912623	0.148041	2.9089e-08	0.00242756
SEC23B	18488137	18542059	+	rs6081271	20	18623620	T	C	0.116505	0.515278	0.20455	0.013867		-0.822192	0.150728	5.5888e-07	0.00242756
SEC23B	18488137	18542059	+	rs6136446	20	18612988	C	T	0.116505	0.515278	0.20455	0.013867		-0.833903	0.146894	2.2474e-07	0.00242756
PEX7	137143717	137235075	+	rs35207757	6	137160815	G	A	0.0874795	0.655621	0.260378	0.013909		-0.734451	0.114756	1.0643e-08	0.00139016
LY6G5C	31644461	31651817	-	rs805257	6	31634193	A	G	0.470874	0.341805	0.135751	0.013912		-0.856764	0.111723	4.1135e-11	0.00139016
GUSBP1	21341942	21589481	+	rs7379933	5	21366760	A	T	0.350664	-0.374649	0.148797	0.013913		-0.732461	0.13371	5.0854e-07	0.00139016
GUSBP1	21341942	21589481	+	rs7380236	5	21366771	T	C	0.350664	-0.374649	0.148797	0.013913		-0.731319	0.13233	4.1713e-07	0.00139016
NKAIN4	61872136	61904046	-	rs76137972	20	61806370	C	G	0.0885194	0.58067	0.230662	0.013929		0.690709	0.129276	8.7983e-07	0.00242756
SYCE1L	77240338	77246902	+	rs11864568	16	77172173	G	A	0.164733	0.505643	0.200865	0.013933		0.816674	0.138826	9.5495e-08	0.00139016
NKAIN4	61872136	61904046	-	rs11908424	20	61863955	C	T	0.140777	0.494057	0.196264	0.013933		0.763367	0.128761	7.8798e-08	0.00242756
PNPLA7	140354404	140444986	-	rs2254149	9	140441177	A	G	0.478777	0.406677	0.161592	0.013956		0.658839	0.0848453	2.6783e-11	0.00139016
SEC23B	18488137	18542059	+	rs6081259	20	18610874	A	T	0.116617	0.514966	0.204634	0.013962		-0.864392	0.148054	1.1493e-07	0.00242756
NUDT13	74870217	74891586	+	rs6480685	10	74981358	C	T	0.2135	-0.429297	0.170611	0.013973		-0.937228	0.178947	1.3444e-06	0.00139016
NKAIN4	61872136	61904046	-	rs111567426	20	61806215	G	C	0.0885243	0.580328	0.230678	0.013991		0.682872	0.129733	1.2102e-06	0.00242756
RCCD1	91498100	91506349	+	rs7179428	15	91532565	C	A	0.327029	-0.381391	0.151616	0.014		0.577152	0.0996296	1.3887e-07	0.00139016
SEC23B	18488137	18542059	+	rs6081244	20	18592490	A	T	0.116631	0.514417	0.2045	0.014001		-0.912339	0.148037	2.9301e-08	0.00242756
RCCD1	91498100	91506349	+	rs6496745	15	91532630	C	T	0.327049	-0.381249	0.151614	0.014034		0.603614	0.102591	9.5109e-08	0.00139016
GFPT2	179727690	179780387	-	rs6871454	5	179764270	C	T	0.122112	0.4905	0.200779	0.014046	0.00089335
ULK4	41288090	42003922	-	rs7650227	3	41794937	T	G	0.291262	0.46226	0.183884	0.014061		0.733628	0.118923	2.8564e-08	0.00139016
CACNA2D3	54156574	55108584	+	rs79296741	3	54299979	A	G	0.0719951	0.702362	0.287551	0.014062	5.8916e-15
CACNB2	18429606	18830798	+	rs7914038	10	18577425	G	T	0.23301	-0.443164	0.181444	0.014068	9.8839e-60
S100A13	153591263	153603836	-	rs28518786	1	153608116	G	C	0.45767	-0.337059	0.134122	0.014091		0.301207	0.0569148	1.079e-06	0.00139016
NSA2	74064756	74072737	+	rs57485266	5	74171813	C	T	0.101053	-0.627515	0.249732	0.014103		0.817881	0.149076	4.9151e-07	0.00139016
AHSA2	61404553	61413216	+	rs2441466	2	61373930	C	T	0.265758	-0.39435	0.156945	0.014106		-0.679685	0.0961085	5.7429e-10	0.00139016
RPL17P43	19400256	19400841	+	rs2428584	17	19388305	C	T	0.218447	-0.395931	0.15758	0.014109		0.526216	0.108383	6.0623e-06	0.00139016
PEX7	137143717	137235075	+	rs2295592	6	137166650	A	G	0.0875485	0.653034	0.259911	0.014111		-0.709756	0.115238	2.9791e-08	0.00139016
ULK4	41288090	42003922	-	rs7631914	3	41813557	T	C	0.271845	0.471024	0.187556	0.014154		0.704323	0.120802	1.1882e-07	0.00139016
ULK4	41288090	42003922	-	rs9857175	3	41822054	T	G	0.271845	0.471024	0.187556	0.014154		0.703926	0.120735	1.1884e-07	0.00139016
SEC23B	18488137	18542059	+	rs6081280	20	18637555	C	T	0.131068	0.521831	0.207818	0.014169		-0.794502	0.145812	5.7273e-07	0.00242756
HLA-G	29794744	29798902	+	rs9260362	6	29917455	C	A	0.21616	0.423563	0.168716	0.014187		0.805355	0.145519	4.0392e-07	0.00139016
AKAP3	4724674	4758213	-	rs4147682	12	4768193	A	T	0.277112	-0.375507	0.14961	0.01421		-0.621776	0.107107	1.3199e-07	0.00139016
METTL10	126436718	126451127	-	rs11245343	10	126415795	T	C	0.258947	-0.396634	0.158041	0.014218		-0.634664	0.0994318	1.1458e-08	0.00139016
AHSA2	61404553	61413216	+	rs10177225	2	61594498	C	T	0.495146	0.351861	0.140209	0.014223		0.589029	0.076991	4.4565e-11	0.00139016
ZNRF1	75032928	75144892	+	rs8064003	16	75096889	C	G	0.0679709	0.775137	0.317928	0.014235	1.4357e-35
ULK4	41288090	42003922	-	rs11917248	3	41885723	T	C	0.300942	0.442711	0.176488	0.014265		0.731484	0.1247	1.0243e-07	0.00139016
ULK4	41288090	42003922	-	rs11928580	3	41885722	C	T	0.300942	0.442711	0.176488	0.014265		0.731484	0.1247	1.0243e-07	0.00139016
ULK4	41288090	42003922	-	rs9840532	3	41885697	A	G	0.300942	0.442711	0.176488	0.014265		0.71228	0.12125	9.8844e-08	0.00139016
ULK4	41288090	42003922	-	rs9856633	3	42013850	A	G	0.301049	-0.442737	0.176503	0.014267		-0.713389	0.116346	3.3461e-08	0.00139016
SLC25A41	6426048	6433790	-	rs8103638	19	6430645	A	C	0.414079	-0.366067	0.145944	0.014272		0.832196	0.0867766	7.7725e-15	0.00139016
ULK4	41288090	42003922	-	rs7373694	3	42012719	G	A	0.30101	-0.442613	0.176484	0.014284		-0.733207	0.115849	1.4436e-08	0.00139016
RPL17P43	19400256	19400841	+	rs2428585	17	19387538	C	T	0.218626	-0.395321	0.157641	0.014292		0.526901	0.108423	5.9579e-06	0.00139016
ULK4	41288090	42003922	-	rs2625667	3	41900951	C	A	0.300976	0.442463	0.176468	0.014307		0.73162	0.115825	1.522e-08	0.00139016
ULK4	41288090	42003922	-	rs1016669	3	41894440	T	C	0.300971	0.442438	0.176467	0.014312		0.732002	0.1158	1.4921e-08	0.00139016
ULK4	41288090	42003922	-	rs10662179	3	41889773	T	TCA	0.300971	0.442438	0.176467	0.014312		0.732002	0.1158	1.4921e-08	0.00139016
ULK4	41288090	42003922	-	rs10707754	3	41984774	TG	T	0.300971	-0.442438	0.176467	0.014312		-0.73237	0.115319	1.3147e-08	0.00139016
ULK4	41288090	42003922	-	rs10716860	3	41987523	AC	A	0.300971	-0.442438	0.176467	0.014312		-0.73663	0.116038	1.3297e-08	0.00139016
ULK4	41288090	42003922	-	rs111749243	3	41905668	T	TG	0.300971	0.442438	0.176467	0.014312		0.728592	0.113589	1.0016e-08	0.00139016
ULK4	41288090	42003922	-	rs113449797	3	41883019	A	G	0.300971	0.442438	0.176467	0.014312		0.731003	0.115864	1.5714e-08	0.00139016
ULK4	41288090	42003922	-	rs114714860	3	41882905	G	C	0.300971	0.442438	0.176467	0.014312		0.660366	0.117206	2.6799e-07	0.00139016
ULK4	41288090	42003922	-	rs114960066	3	41882323	A	G	0.300971	0.442438	0.176467	0.014312		0.7321	0.115804	1.4879e-08	0.00139016
ULK4	41288090	42003922	-	rs11717170	3	42002811	G	C	0.300971	-0.442438	0.176467	0.014312		-0.732694	0.115801	1.4548e-08	0.00139016
ULK4	41288090	42003922	-	rs12107296	3	41892503	C	G	0.300971	0.442438	0.176467	0.014312		0.732074	0.115799	1.4876e-08	0.00139016
ULK4	41288090	42003922	-	rs12107693	3	41892456	T	C	0.300971	0.442438	0.176467	0.014312		0.732002	0.1158	1.4921e-08	0.00139016
ULK4	41288090	42003922	-	rs12492599	3	42005734	C	A	0.300971	-0.442438	0.176467	0.014312		-0.732694	0.115801	1.4548e-08	0.00139016
ULK4	41288090	42003922	-	rs13076952	3	41950033	G	A	0.300971	-0.442438	0.176467	0.014312		-0.628648	0.118612	1.0456e-06	0.00139016
ULK4	41288090	42003922	-	rs138421212	3	41899362	A	AG	0.300971	0.442438	0.176467	0.014312		0.731481	0.115824	1.5296e-08	0.00139016
ULK4	41288090	42003922	-	rs144523572	3	41883355	A	C	0.300971	0.442438	0.176467	0.014312		0.732086	0.115801	1.4877e-08	0.00139016
ULK4	41288090	42003922	-	rs146707962	3	41882357	T	C	0.300971	0.442438	0.176467	0.014312		0.731097	0.11607	1.643e-08	0.00139016
ULK4	41288090	42003922	-	rs1474219	3	42000913	G	A	0.300971	-0.442438	0.176467	0.014312		-0.732	0.115812	1.4964e-08	0.00139016
ULK4	41288090	42003922	-	rs1607908	3	41905196	T	G	0.300971	0.442438	0.176467	0.014312		0.731934	0.115806	1.4979e-08	0.00139016
ULK4	41288090	42003922	-	rs1613233	3	41945144	A	G	0.300971	-0.442438	0.176467	0.014312		-0.736085	0.115186	1.1096e-08	0.00139016
ULK4	41288090	42003922	-	rs1615243	3	41965234	C	T	0.300971	-0.442438	0.176467	0.014312		-0.732002	0.1158	1.4921e-08	0.00139016
ULK4	41288090	42003922	-	rs1624519	3	41984800	G	A	0.300971	-0.442438	0.176467	0.014312		-0.732002	0.1158	1.4921e-08	0.00139016
ULK4	41288090	42003922	-	rs1628874	3	41955714	G	A	0.300971	-0.442438	0.176467	0.014312		-0.734019	0.115749	1.3684e-08	0.00139016
ULK4	41288090	42003922	-	rs17064124	3	41890803	A	G	0.300971	0.442438	0.176467	0.014312		0.732002	0.1158	1.4921e-08	0.00139016
ULK4	41288090	42003922	-	rs1716641	3	41921681	C	T	0.300971	-0.442438	0.176467	0.014312		-0.732002	0.1158	1.4921e-08	0.00139016
ULK4	41288090	42003922	-	rs1716642	3	41965865	A	C	0.300971	-0.442438	0.176467	0.014312		-0.732002	0.1158	1.4921e-08	0.00139016
ULK4	41288090	42003922	-	rs1716651	3	41975099	A	T	0.300971	-0.442438	0.176467	0.014312		-0.732002	0.1158	1.4921e-08	0.00139016
ULK4	41288090	42003922	-	rs1716652	3	41975535	A	T	0.300971	-0.442438	0.176467	0.014312		-0.725177	0.119617	4.484e-08	0.00139016
ULK4	41288090	42003922	-	rs1716660	3	41929960	G	A	0.300971	-0.442438	0.176467	0.014312		-0.732002	0.1158	1.4921e-08	0.00139016
ULK4	41288090	42003922	-	rs1716669	3	41908681	A	G	0.300971	0.442438	0.176467	0.014312		0.732001	0.115806	1.4942e-08	0.00139016
ULK4	41288090	42003922	-	rs1716692	3	41983786	G	A	0.300971	-0.442438	0.176467	0.014312		-0.732002	0.1158	1.4921e-08	0.00139016
ULK4	41288090	42003922	-	rs1716693	3	41985600	C	T	0.300971	-0.442438	0.176467	0.014312		-0.732002	0.1158	1.4921e-08	0.00139016
ULK4	41288090	42003922	-	rs1716695	3	41988695	C	T	0.300971	-0.442438	0.176467	0.014312		-0.722069	0.115271	1.9046e-08	0.00139016
ULK4	41288090	42003922	-	rs1716696	3	41935811	C	T	0.300971	-0.442438	0.176467	0.014312		-0.745191	0.114814	7.2181e-09	0.00139016
ULK4	41288090	42003922	-	rs1716698	3	41957466	T	G	0.300971	-0.442438	0.176467	0.014312		-0.733228	0.115697	1.3922e-08	0.00139016
ULK4	41288090	42003922	-	rs1716981	3	41962662	G	T	0.300971	-0.442438	0.176467	0.014312		-0.732072	0.115805	1.4899e-08	0.00139016
ULK4	41288090	42003922	-	rs1716982	3	41962963	C	T	0.300971	-0.442438	0.176467	0.014312		-0.714267	0.118415	5.1017e-08	0.00139016
ULK4	41288090	42003922	-	rs1716983	3	41964128	G	A	0.300971	-0.442438	0.176467	0.014312		-0.732002	0.1158	1.4921e-08	0.00139016
ULK4	41288090	42003922	-	rs1716985	3	41968894	T	G	0.300971	-0.442438	0.176467	0.014312		-0.732002	0.1158	1.4921e-08	0.00139016
ULK4	41288090	42003922	-	rs1716999	3	41930041	C	G	0.300971	-0.442438	0.176467	0.014312		-0.732002	0.1158	1.4921e-08	0.00139016
ULK4	41288090	42003922	-	rs1717000	3	41930219	A	C	0.300971	-0.442438	0.176467	0.014312		-0.732002	0.1158	1.4921e-08	0.00139016
ULK4	41288090	42003922	-	rs1717002	3	41936668	G	A	0.300971	-0.442438	0.176467	0.014312		-0.745191	0.114814	7.2181e-09	0.00139016
ULK4	41288090	42003922	-	rs1717007	3	41942199	T	C	0.300971	-0.442438	0.176467	0.014312		-0.736076	0.115194	1.112e-08	0.00139016
ULK4	41288090	42003922	-	rs1717009	3	41946308	T	C	0.300971	-0.442438	0.176467	0.014312		-0.736085	0.115186	1.1096e-08	0.00139016
ULK4	41288090	42003922	-	rs1717011	3	41980199	T	C	0.300971	-0.442438	0.176467	0.014312		-0.732002	0.1158	1.4921e-08	0.00139016
ULK4	41288090	42003922	-	rs1717020	3	41981490	C	A	0.300971	-0.442438	0.176467	0.014312		-0.732002	0.1158	1.4921e-08	0.00139016
ULK4	41288090	42003922	-	rs1717021	3	41983860	A	T	0.300971	-0.442438	0.176467	0.014312		-0.732046	0.115801	1.4899e-08	0.00139016
ULK4	41288090	42003922	-	rs1717023	3	41984213	G	A	0.300971	-0.442438	0.176467	0.014312		-0.591203	0.114976	1.9676e-06	0.00139016
ULK4	41288090	42003922	-	rs1717024	3	41984888	C	A	0.300971	-0.442438	0.176467	0.014312		-0.732002	0.1158	1.4921e-08	0.00139016
ULK4	41288090	42003922	-	rs1717027	3	41987920	T	C	0.300971	-0.442438	0.176467	0.014312		-0.732002	0.1158	1.4921e-08	0.00139016
ULK4	41288090	42003922	-	rs1717033	3	41910216	C	T	0.300971	0.442438	0.176467	0.014312		0.732002	0.1158	1.4921e-08	0.00139016
ULK4	41288090	42003922	-	rs1717034	3	41955913	A	G	0.300971	-0.442438	0.176467	0.014312		-0.734007	0.115626	1.3301e-08	0.00139016
ULK4	41288090	42003922	-	rs2272006	3	41997059	C	T	0.300971	-0.442438	0.176467	0.014312		-0.732002	0.1158	1.4921e-08	0.00139016
ULK4	41288090	42003922	-	rs2272007	3	41996136	T	C	0.300971	-0.442438	0.176467	0.014312		-0.732002	0.1158	1.4921e-08	0.00139016
ULK4	41288090	42003922	-	rs2683695	3	41914928	C	T	0.300971	0.442438	0.176467	0.014312		0.732002	0.1158	1.4921e-08	0.00139016
ULK4	41288090	42003922	-	rs55941479	3	41883501	A	G	0.300971	0.442438	0.176467	0.014312		0.732086	0.115801	1.4877e-08	0.00139016
ULK4	41288090	42003922	-	rs6763829	3	41897046	A	G	0.300971	0.442438	0.176467	0.014312		0.732002	0.1158	1.4921e-08	0.00139016
ULK4	41288090	42003922	-	rs6791806	3	41889995	C	T	0.300971	0.442438	0.176467	0.014312		0.732002	0.1158	1.4921e-08	0.00139016
ULK4	41288090	42003922	-	rs7372217	3	41990122	G	A	0.300971	-0.442438	0.176467	0.014312		-0.732002	0.1158	1.4921e-08	0.00139016
ULK4	41288090	42003922	-	rs7617397	3	41959037	T	C	0.300971	-0.442438	0.176467	0.014312		-0.73231	0.115772	1.4657e-08	0.00139016
ULK4	41288090	42003922	-	rs7622259	3	41881351	A	T	0.300971	0.442438	0.176467	0.014312		0.732059	0.115804	1.4903e-08	0.00139016
ULK4	41288090	42003922	-	rs7622665	3	41970743	T	C	0.300971	-0.442438	0.176467	0.014312		-0.732164	0.115795	1.4815e-08	0.00139016
ULK4	41288090	42003922	-	rs7624372	3	41881107	T	A	0.300971	0.442438	0.176467	0.014312		0.732059	0.115804	1.4903e-08	0.00139016
ULK4	41288090	42003922	-	rs7642083	3	41884899	G	A	0.300971	0.442438	0.176467	0.014312		0.732086	0.115801	1.4877e-08	0.00139016
ULK4	41288090	42003922	-	rs939558	3	41976040	C	A	0.300971	-0.442438	0.176467	0.014312		-0.732002	0.1158	1.4921e-08	0.00139016
ULK4	41288090	42003922	-	rs9820192	3	41889281	G	A	0.300971	0.442438	0.176467	0.014312		0.732002	0.1158	1.4921e-08	0.00139016
ULK4	41288090	42003922	-	rs9822288	3	41954588	C	T	0.300971	-0.442438	0.176467	0.014312		-0.616421	0.118273	1.4894e-06	0.00139016
ULK4	41288090	42003922	-	rs9822598	3	41954587	G	A	0.300971	-0.442438	0.176467	0.014312		-0.616416	0.118274	1.4898e-06	0.00139016
ULK4	41288090	42003922	-	rs9823027	3	41885655	T	C	0.300971	0.442438	0.176467	0.014312		0.733101	0.115931	1.4771e-08	0.00139016
ULK4	41288090	42003922	-	rs9828398	3	41895893	C	T	0.300971	0.442438	0.176467	0.014312		0.732002	0.1158	1.4921e-08	0.00139016
ULK4	41288090	42003922	-	rs9830064	3	41881801	T	C	0.300971	0.442438	0.176467	0.014312		0.732059	0.115804	1.4903e-08	0.00139016
ULK4	41288090	42003922	-	rs9835059	3	42009726	A	G	0.300971	-0.442438	0.176467	0.014312		-0.661187	0.113553	1.2267e-07	0.00139016
ULK4	41288090	42003922	-	rs9838965	3	41927938	C	T	0.300971	-0.442438	0.176467	0.014312		-0.732002	0.1158	1.4921e-08	0.00139016
ULK4	41288090	42003922	-	rs9839213	3	41918992	T	C	0.300971	-0.442438	0.176467	0.014312		-0.726774	0.116456	2.104e-08	0.00139016
ULK4	41288090	42003922	-	rs9839399	3	41928044	G	A	0.300971	-0.442438	0.176467	0.014312		-0.732002	0.1158	1.4921e-08	0.00139016
ULK4	41288090	42003922	-	rs9842305	3	41998412	G	A	0.300971	-0.442438	0.176467	0.014312		-0.732002	0.1158	1.4921e-08	0.00139016
ULK4	41288090	42003922	-	rs9865780	3	41895802	A	G	0.300971	0.442438	0.176467	0.014312		0.732002	0.1158	1.4921e-08	0.00139016
ULK4	41288090	42003922	-	rs9866092	3	41895967	A	C	0.300971	0.442438	0.176467	0.014312		0.732002	0.1158	1.4921e-08	0.00139016
ULK4	41288090	42003922	-	rs9876960	3	41985812	C	T	0.300971	-0.442438	0.176467	0.014312		-0.732002	0.1158	1.4921e-08	0.00139016
ULK4	41288090	42003922	-	rs6599192	3	41992408	G	A	0.300951	-0.442473	0.176482	0.014313		-0.647096	0.118827	5.8003e-07	0.00139016
ULK4	41288090	42003922	-	rs13087719	3	41951576	C	T	0.300961	-0.442374	0.176479	0.014332		-0.734544	0.11559	1.2928e-08	0.00139016
ULK4	41288090	42003922	-	rs1716643	3	41967192	C	T	0.301107	-0.442458	0.176515	0.014334		-0.726913	0.116444	2.0878e-08	0.00139016
ULK4	41288090	42003922	-	rs11711210	3	41951952	G	C	0.300951	-0.442385	0.176501	0.014342		-0.649297	0.116074	3.165e-07	0.00139016
ULK4	41288090	42003922	-	rs9839491	3	41928301	C	T	0.300932	-0.442476	0.176555	0.014352		-0.675153	0.116011	1.2421e-07	0.00139016
RPL17P43	19400256	19400841	+	rs12939643	17	19379269	C	T	0.472182	-0.400796	0.159932	0.014356		0.518991	0.109981	1.0239e-05	0.00139016
RMDN1	87482447	87526586	-	rs13270090	8	87553297	T	A	0.365369	-0.39201	0.156472	0.014384		-0.314512	0.0488059	8.8086e-09	0.00139016
NPC1	21086148	21166862	-	rs1788825	18	21109250	T	C	0.216641	0.426021	0.170083	0.014404		0.248055	0.0488364	2.5221e-06	0.0102681
C18ORF8	21083473	21110576	+	rs1788825	18	21109250	T	C	0.216641	0.426021	0.170083	0.014404		0.518825	0.10198	2.4417e-06	0.020069
LY6G5C	31644461	31651817	-	rs2242660	6	31597753	G	A	0.485437	0.339622	0.135592	0.014406		-0.862423	0.10969	1.738e-11	0.00139016
RIF1	152266397	152364527	+	rs77309549	2	152268564	A	G	0.0312961	1.00282	0.412152	0.01443	1.5705e-21
RIF1	152266397	152364527	+	rs77309549	2	152268564	A	G	0.0312961	1.00282	0.412152	0.01443	1.5705e-21
ATP1A4	160121360	160156767	+	rs1063125	1	160098543	G	A	0.176942	-0.464943	0.185682	0.014435		1.58274	0.137444	1.6903e-18	0.00139016
EFHB	19920964	19988517	-	rs62241338	3	20056153	C	T	0.138126	-0.522015	0.208485	0.01444		-0.529829	0.108351	5.2973e-06	0.00139016
RPL17P43	19400256	19400841	+	rs2453610	17	19392667	T	G	0.416752	-0.395814	0.158107	0.014455		0.604437	0.111425	6.319e-07	0.00139016
MGST2	140586922	140661899	+	rs56110847	4	140643511	G	T	0.111408	0.648909	0.266984	0.014532	9.1367e-21
MAML3	140637907	141075338	-	rs56110847	4	140643511	G	T	0.111408	0.648909	0.266984	0.014532	9.1367e-21
PEX7	137143717	137235075	+	rs6905203	6	137076073	T	C	0.463317	-0.379305	0.151634	0.014532		0.473284	0.0858567	4.4174e-07	0.00139016
FAM26F	116782533	116784934	+	rs117361304	6	116783619	T	G	0.0501748	0.841009	0.336223	0.014536		-1.2856	0.150235	7.8086e-13	0.00139016
SYCE1L	77240338	77246902	+	rs60601067	16	77167391	A	G	0.164752	0.49855	0.199313	0.014536		0.815955	0.138686	9.5183e-08	0.00139016
GPR55	231772033	231825781	-	rs62195304	2	231770686	C	G	0.193168	-0.434099	0.173564	0.014546		-0.283641	0.0521947	6.0756e-07	0.0069946
LRRC37A2	44588877	44630815	+	rs77819282	17	44762589	G	A	0.379986	0.347033	0.138759	0.01455		1.06689	0.0990063	4.1616e-17	0.00139016
LRRC37A	44370099	44415160	+	rs77819282	17	44762589	G	A	0.379986	0.347033	0.138759	0.01455		0.817598	0.119975	1.7702e-09	0.00139016
SLC7A9	33321415	33360672	-	rs10412026	19	33483081	A	C	0.218283	0.494466	0.197773	0.014581		-0.697565	0.112728	2.6336e-08	0.00139016
RLBP1	89753100	89764982	-	rs7169004	15	89759777	C	T	0.272021	0.443134	0.182433	0.014592	1.299e-45
ULK4	41288090	42003922	-	rs6776724	3	41841270	A	G	0.271845	0.451384	0.18058	0.014602		0.695145	0.121325	1.8067e-07	0.00139016
ULK4	41288090	42003922	-	rs7626217	3	41842415	A	G	0.271845	0.451384	0.18058	0.014602		0.703937	0.120783	1.1995e-07	0.00139016
ULK4	41288090	42003922	-	rs7648357	3	41849670	A	G	0.271845	0.451384	0.18058	0.014602		0.703711	0.120699	1.1887e-07	0.00139016
INPP5E	139323071	139334274	-	rs76179734	9	139288688	G	T	0.135854	0.501314	0.200715	0.014679		-0.644803	0.124676	1.7472e-06	0.00139016
ALDH4A1	19197926	19229275	-	rs28405710	1	19210777	C	A	0.399131	-0.339707	0.140116	0.014774	9.0782e-18
SLC7A9	33321415	33360672	-	rs62127395	19	33487275	C	T	0.220062	0.463157	0.185635	0.014783		-0.66453	0.11641	1.9719e-07	0.00139016
ROGDI	4846969	4852951	-	rs9926458	16	4872628	G	A	0.431369	-0.367451	0.14729	0.014792		-0.369361	0.0669984	4.4085e-07	0.00139016
IFI27L1	94547628	94570192	+	rs2896258	14	94564035	A	G	0.359641	-0.381322	0.152853	0.014794		0.41919	0.0803386	1.4544e-06	0.00530083
METTL21B	58168412	58176324	+	rs149789274	12	58129302	A	AC	0.208078	-0.492616	0.197518	0.01482		0.873109	0.124932	8.2785e-10	0.00139016
PSPHP1	55832490	55840981	+	rs10229689	7	55835819	T	A	0.165049	-0.455853	0.182794	0.014829		0.886021	0.178502	3.9746e-06	0.00139016
PSPHP1	55832490	55840981	+	rs10242739	7	55845414	A	G	0.165049	-0.455853	0.182794	0.014829		0.895117	0.179964	3.8185e-06	0.00139016
PSPHP1	55832490	55840981	+	rs11761500	7	55841518	T	G	0.165049	-0.455853	0.182794	0.014829		0.886394	0.178609	3.9883e-06	0.00139016
PSPHP1	55832490	55840981	+	rs11766051	7	55838545	G	T	0.165049	-0.455853	0.182794	0.014829		0.886076	0.178509	3.9727e-06	0.00139016
PSPHP1	55832490	55840981	+	rs58154690	7	55846571	T	C	0.165049	-0.455853	0.182794	0.014829		0.880504	0.1788	4.6303e-06	0.00139016
PSPHP1	55832490	55840981	+	rs10267471	7	55829932	C	T	0.165049	-0.455821	0.182807	0.014843		0.88814	0.178983	3.9978e-06	0.00139016
PSPHP1	55832490	55840981	+	rs28670923	7	55832361	T	C	0.165039	-0.455805	0.182805	0.014845		0.886319	0.178559	3.9731e-06	0.00139016
LGALS4	39292311	39304004	-	rs12610990	19	39295162	G	A	0.494509	0.378192	0.15611	0.014849	7.4556e-76
PSPHP1	55832490	55840981	+	rs9691216	7	55822416	T	G	0.165039	-0.455772	0.182818	0.014859		0.890219	0.179345	3.9733e-06	0.00139016
PSPHP1	55832490	55840981	+	rs7809922	7	55823581	G	C	0.165029	-0.455756	0.182816	0.014862		0.883417	0.178244	4.0915e-06	0.00139016
PSPHP1	55832490	55840981	+	rs9690483	7	55822450	C	A	0.165029	-0.455756	0.182816	0.014862		1.01999	0.180605	2.5363e-07	0.00139016
SLC7A9	33321415	33360672	-	rs10408809	19	33486713	C	T	0.221288	0.460512	0.184739	0.01487		-0.676135	0.112333	5.387e-08	0.00139016
PEX7	137143717	137235075	+	rs71560616	6	137174259	A	G	0.0865136	0.644914	0.258871	0.014929		-0.735726	0.114672	9.944e-09	0.00139016
PPIL3	201735630	201754026	-	rs3888610	2	201732117	C	T	0.306374	-0.444737	0.178566	0.014955		-1.2153	0.105654	1.7863e-18	0.00139016
CCDC88B	64107695	64125006	+	rs647152	11	64109118	T	G	0.340879	0.357891	0.143711	0.014965		-0.399354	0.0831276	7.384e-06	0.0295778
SULT1C2	108905095	108926371	+	rs6723274	2	108884790	C	T	0.258529	0.406623	0.163312	0.014985		0.638983	0.123256	1.6632e-06	0.00139016
PEX7	137143717	137235075	+	rs13220415	6	137176085	G	A	0.0865388	0.644181	0.258732	0.014988		-0.735869	0.114658	9.8586e-09	0.00139016
HCG27	31165537	31171745	+	rs3997993	6	31344252	C	A	0.0485437	-0.810479	0.325633	0.015021		0.709383	0.138858	2.2453e-06	0.00139016
ZNF682	20107867	20150315	-	rs10409614	19	20164165	T	C	0.307209	0.366064	0.1471	0.015036		-0.344736	0.069091	3.5904e-06	0.0117879
IGSF5	41117334	41174023	+	rs4818093	21	41153995	G	C	0.0750534	-0.620894	0.249558	0.015059		-0.622834	0.107108	1.267e-07	0.00139016
SLC25A41	6426048	6433790	-	rs191548	19	6436984	C	T	0.401063	0.359186	0.144434	0.015104		-0.859933	0.0655674	2.0168e-21	0.00139016
AHSA2	61404553	61413216	+	rs17482440	2	61548857	C	T	0.5	0.332871	0.133915	0.01515		0.606687	0.0742312	4.3496e-12	0.00139016
SGCA	48241575	48253292	+	rs2696296	17	48246231	C	T	0.378409	-0.332076	0.133598	0.015152		-0.673204	0.125099	7.5307e-07	0.00139016
HLA-DQA2	32709119	32714992	+	rs77081502	6	32472104	C	T	0.0344498	-1.21601	0.489225	0.015155		0.878642	0.122841	4.0298e-10	0.00139016
HLA-DQB1	32627244	32636160	-	rs77081502	6	32472104	C	T	0.0344498	-1.21601	0.489225	0.015155		-0.819323	0.13369	3.3905e-08	0.00139016
HLA-DRB6	32520490	32527799	-	rs77081502	6	32472104	C	T	0.0344498	-1.21601	0.489225	0.015155		0.949703	0.12584	7.0616e-11	0.00139016
TOP3B	22311397	22337213	-	rs62234962	22	22290936	C	T	0.106796	-0.576958	0.232131	0.015158		-0.59827	0.115832	1.7956e-06	0.0102681
LRRC37A	44370099	44415160	+	rs199436	17	44789285	A	G	0.378806	0.339813	0.13674	0.015173		0.821235	0.116736	6.7576e-10	0.00139016
LRRC37A2	44588877	44630815	+	rs199436	17	44789285	A	G	0.378806	0.339813	0.13674	0.015173		1.06629	0.0953175	6.9807e-18	0.00139016
HCG4P5	29909852	29910844	-	rs2251892	6	29833128	T	C	0.276699	0.400897	0.161321	0.015174		-0.763723	0.115481	4.2436e-09	0.00139016
PEX7	137143717	137235075	+	rs72985570	6	137181086	C	T	0.0865971	0.64199	0.258336	0.015174		-0.742568	0.113875	6.3287e-09	0.00139016
HLA-G	29794744	29798902	+	rs9260334	6	29917225	G	A	0.219214	0.418067	0.168317	0.015225		0.773711	0.145772	1.0141e-06	0.00139016
RPL36AP29	16248570	16248890	+	rs1918267	7	16271325	A	T	0.300971	-0.424335	0.170849	0.01523		0.78917	0.126929	2.3244e-08	0.00139016
RPL36AP29	16248570	16248890	+	rs5882562	7	16271332	CA	C	0.300971	-0.424335	0.170849	0.01523		0.78917	0.126929	2.3244e-08	0.00139016
LRRC37A2	44588877	44630815	+	rs199438	17	44791643	G	A	0.378767	0.339223	0.136583	0.015232		1.06629	0.0953175	6.9807e-18	0.00139016
LRRC37A	44370099	44415160	+	rs199438	17	44791643	G	A	0.378767	0.339223	0.136583	0.015232		0.821235	0.116736	6.7576e-10	0.00139016
RPL36AP29	16248570	16248890	+	rs62440396	7	16256156	G	A	0.300922	-0.424477	0.170927	0.015243		0.808474	0.133641	4.7345e-08	0.00139016
RPL36AP29	16248570	16248890	+	rs56161298	7	16255162	C	T	0.300917	-0.424463	0.170939	0.015253		0.792911	0.1304	4.1536e-08	0.00139016
LRRC37A2	44588877	44630815	+	rs142167	17	44795234	A	G	0.378728	0.338526	0.136357	0.015273		1.06629	0.0953175	6.9807e-18	0.00139016
LRRC37A	44370099	44415160	+	rs142167	17	44795234	A	G	0.378728	0.338526	0.136357	0.015273		0.821235	0.116736	6.7576e-10	0.00139016
AHSA2	61404553	61413216	+	rs6545853	2	61513650	G	A	0.452121	0.32844	0.1323	0.015276		0.566103	0.0781567	2.7051e-10	0.00139016
PEX7	137143717	137235075	+	rs138851172	6	137183404	CA	C	0.0866303	0.640753	0.258137	0.015289		-0.742653	0.113858	6.2826e-09	0.00139016
MAML3	140637907	141075338	-	rs59834103	4	140917840	C	CATGT	0.0873592	-0.716879	0.29724	0.015291	5.6658e-30
LRRC37A2	44588877	44630815	+	rs199437	17	44786336	T	A	0.378874	0.339691	0.136864	0.0153		1.06675	0.0953211	6.8478e-18	0.00139016
LRRC37A	44370099	44415160	+	rs199437	17	44786336	T	A	0.378874	0.339691	0.136864	0.0153		0.821515	0.116765	6.7377e-10	0.00139016
AHSA2	61404553	61413216	+	rs71403396	2	61388573	AGT	A	0.253417	-0.392823	0.158323	0.015332		-0.657279	0.0964013	1.744e-09	0.00139016
CEP192	12991361	13125051	+	rs12605081	18	12999964	A	G	0.466019	0.34092	0.137414	0.015339		-0.699306	0.086316	5.9784e-12	0.00139016
C18ORF8	21083473	21110576	+	rs1429934	18	21162288	C	T	0.276699	0.392524	0.158247	0.015361		0.510334	0.10011	2.3451e-06	0.020069
NPC1	21086148	21166862	-	rs1429934	18	21162288	C	T	0.276699	0.392524	0.158247	0.015361		0.256633	0.0470874	5.6965e-07	0.0102681
MRPL21	68658744	68671303	-	rs584108	11	68630282	T	A	0.262165	0.370321	0.149311	0.015371		-0.871809	0.0833624	1.6746e-16	0.00139016
IGHMBP2	68671310	68708067	+	rs584108	11	68630282	T	A	0.262165	0.370321	0.149311	0.015371		0.691345	0.095156	2.4528e-10	0.00139016
NUSAP1	41624892	41673248	+	rs7162443	15	41530032	T	C	0.470796	-0.367779	0.148289	0.015373		0.591052	0.119722	4.4129e-06	0.00139016
MRPL21	68658744	68671303	-	rs200529628	11	68629509	A	AC	0.262121	0.370238	0.149302	0.015388		-0.881944	0.111936	1.6136e-11	0.00139016
TRIM4	99488036	99517223	-	rs2527899	7	99529181	A	G	0.359223	0.406077	0.163768	0.015396		0.457777	0.0730908	1.9128e-08	0.00242756
IGHMBP2	68671310	68708067	+	rs146713622	11	68628298	C	A	0.262078	0.370232	0.149314	0.015397		0.680376	0.0960682	5.4924e-10	0.00139016
MRPL21	68658744	68671303	-	rs146713622	11	68628298	C	A	0.262078	0.370232	0.149314	0.015397		-0.865974	0.0840177	3.2532e-16	0.00139016
CCNO	54526980	54529508	-	rs231622	5	54528590	G	A	0.304063	-0.346482	0.139772	0.015423		-0.718026	0.0862951	2.2491e-12	0.00139016
MICA	31371356	31383092	+	rs2523463	6	31363501	A	C	0.410786	-0.360265	0.145409	0.015477		-0.895443	0.115416	2.7603e-11	0.00139016
LRRC37A	44370099	44415160	+	rs183211	17	44788310	G	A	0.379039	0.339022	0.136861	0.015496		0.821235	0.116736	6.7576e-10	0.00139016
LRRC37A2	44588877	44630815	+	rs183211	17	44788310	G	A	0.379039	0.339022	0.136861	0.015496		1.06629	0.0953175	6.9807e-18	0.00139016
ULK4	41288090	42003922	-	rs73079350	3	41876310	C	T	0.0848204	0.581379	0.234779	0.01553		0.80088	0.129283	2.5592e-08	0.00139016
TPSB2	1277272	1280214	-	rs71384636	16	1276553	T	C	0.25767	0.409482	0.165426	0.01557		-0.982994	0.129687	6.1053e-11	0.00139016
ZNF93	20018533	20046384	+	rs2335365	19	19998142	G	T	0.318252	-0.368452	0.148862	0.015577		0.532326	0.106334	3.3642e-06	0.00139016
RPL17P43	19400256	19400841	+	rs11371172	17	19390603	A	AG	0.246616	-0.377761	0.152636	0.015586		0.536152	0.107619	3.6994e-06	0.00139016
FAM182B	25744102	25848861	-	rs2424750	20	25978849	C	A	0.336209	-0.387959	0.156833	0.015636		0.829436	0.127249	6.4033e-09	0.00139016
TEX29	111968531	111996596	+	rs28693496	13	111978920	G	A	0.238131	-0.390881	0.158015	0.015636		0.610212	0.0978047	2.1192e-08	0.00139016
ULK4	41288090	42003922	-	rs6802340	3	41894034	T	C	0.298544	0.438436	0.177343	0.015696		0.732002	0.1158	1.4921e-08	0.00139016
ULK4	41288090	42003922	-	rs9883369	3	41893771	A	T	0.298544	0.438436	0.177343	0.015696		0.734635	0.115555	1.2779e-08	0.00139016
LRRC37A	44370099	44415160	+	rs199453	17	44800946	C	T	0.379277	0.336735	0.13623	0.015714		0.821235	0.116736	6.7576e-10	0.00139016
LRRC37A2	44588877	44630815	+	rs199453	17	44800946	C	T	0.379277	0.336735	0.13623	0.015714		1.06629	0.0953175	6.9807e-18	0.00139016
BCRP9	68364539	68364926	+	rs137929369	13	68283996	CCAAT	C	0.0746117	-0.689706	0.279133	0.015752		1.58981	0.241181	4.6602e-09	0.00139016
NKAIN4	61872136	61904046	-	rs74645182	20	61800596	C	A	0.0887573	0.571002	0.231103	0.015757		0.686053	0.131654	1.4942e-06	0.00242756
TMEM50B	34811521	34852318	-	rs13047352	21	34843055	A	G	0.370058	0.419484	0.169828	0.015786		0.568736	0.0744645	4.7205e-11	0.00139016
METTL10	126436718	126451127	-	rs11245328	10	126358413	G	A	0.276699	-0.377123	0.152706	0.015805		-0.57341	0.0960845	6.6838e-08	0.00139016
METTL10	126436718	126451127	-	rs3781453	10	126348761	T	C	0.276699	-0.377123	0.152706	0.015805		-0.569327	0.0957927	7.4068e-08	0.00139016
METTL10	126436718	126451127	-	rs4962680	10	126358833	C	T	0.276699	-0.377123	0.152706	0.015805		-0.573602	0.0961019	6.6583e-08	0.00139016
METTL10	126436718	126451127	-	rs72200840	10	126358762	CCTGA	C	0.276699	-0.377123	0.152706	0.015805		-0.572882	0.0960908	6.8513e-08	0.00139016
RXFP1	159236463	159574524	+	rs76857475	4	159384248	A	G	0.0288058	-1.05226	0.438622	0.015829	0.00036957
C18ORF8	21083473	21110576	+	rs1624695	18	21142992	A	T	0.218019	0.421083	0.170552	0.015833		0.518825	0.10198	2.4417e-06	0.020069
NPC1	21086148	21166862	-	rs1624695	18	21142992	A	T	0.218019	0.421083	0.170552	0.015833		0.248055	0.0488364	2.5221e-06	0.0102681
NPC1	21086148	21166862	-	rs1652349	18	21142734	A	T	0.218019	0.421006	0.170539	0.015843		0.248055	0.0488364	2.5221e-06	0.0102681
C18ORF8	21083473	21110576	+	rs1652349	18	21142734	A	T	0.218019	0.421006	0.170539	0.015843		0.518825	0.10198	2.4417e-06	0.020069
HEMK1	50606583	50622366	+	rs375544	3	50657826	G	A	0.237864	0.437804	0.177353	0.015849		0.629939	0.117837	8.693e-07	0.00139016
EFHB	19920964	19988517	-	rs115926402	3	20054346	T	C	0.152199	-0.481174	0.195025	0.015903		-0.567298	0.105272	7.305e-07	0.00139016
ULK4	41288090	42003922	-	rs146587923	3	41868934	C	T	0.0907961	0.566272	0.229522	0.015906		0.872574	0.146105	6.559e-08	0.00139016
METTL10	126436718	126451127	-	rs11245327	10	126358174	T	C	0.276869	-0.376805	0.152731	0.015908		-0.573281	0.0960733	6.7019e-08	0.00139016
EPHX2	27348296	27403081	+	rs10503812	8	27388199	G	A	0.291262	0.397599	0.161185	0.015925		0.400716	0.0747125	8.0973e-07	0.00242756
EPHX2	27348296	27403081	+	rs12545341	8	27388345	A	T	0.291262	0.397599	0.161185	0.015925		0.389412	0.0755957	1.8964e-06	0.00242756
CCDC174	14693271	14714166	+	rs11709673	3	14713306	A	G	0.368932	-0.32455	0.131577	0.01593		0.640019	0.100358	1.1735e-08	0.00139016
CCDC174	14693271	14714166	+	rs3773487	3	14706848	G	A	0.368932	-0.32455	0.131577	0.01593		0.640019	0.100358	1.1735e-08	0.00139016
CCDC174	14693271	14714166	+	rs3773489	3	14707132	A	C	0.368932	-0.32455	0.131577	0.01593		0.640978	0.10052	1.177e-08	0.00139016
CCDC174	14693271	14714166	+	rs3773491	3	14712042	A	G	0.368951	-0.32455	0.131585	0.015935		0.640019	0.100358	1.1735e-08	0.00139016
TPSB2	1277272	1280214	-	rs7198064	16	1272472	C	T	0.247573	0.442568	0.179449	0.015945		-1.03925	0.132362	1.8232e-11	0.00139016
MAPK12	50693626	50700254	-	rs5771258	22	50675648	C	A	0.185874	0.47636	0.19317	0.015954		-0.449457	0.0908316	4.2211e-06	0.00139016
NUSAP1	41624892	41673248	+	rs113070236	15	41436875	G	T	0.470592	-0.384553	0.155943	0.015956		0.647837	0.120963	8.3566e-07	0.00139016
LRRIQ3	74491699	74663871	-	rs922936	1	74476321	C	A	0.464063	-0.361885	0.146774	0.015972		-0.73598	0.107901	1.7233e-09	0.00139016
TPSB2	1277272	1280214	-	rs9927989	16	1297145	A	C	0.257282	0.409822	0.166232	0.015982		-1.20123	0.121199	1.8689e-15	0.00139016
METTL10	126436718	126451127	-	rs35645049	10	126368119	C	G	0.271845	-0.377822	0.153258	0.015986		-0.592907	0.0971395	3.7673e-08	0.00139016
METTL10	126436718	126451127	-	rs3781451	10	126355477	G	A	0.271845	-0.377822	0.153258	0.015986		-0.590445	0.0969012	3.9367e-08	0.00139016
GUSBP1	21341942	21589481	+	rs113090090	5	21370702	G	A	0.0436602	0.894148	0.362709	0.015989		1.66921	0.244234	1.6244e-09	0.00139016
ULK4	41288090	42003922	-	rs35338196	3	41824696	G	GT	0.266845	0.471255	0.191186	0.016001		0.703711	0.120699	1.1887e-07	0.00139016
RHCE	25696958	25756683	-	rs35447638	1	25863179	A	G	0.440327	0.437661	0.17756	0.016003		-0.91206	0.117062	2.3852e-11	0.00139016
RHD	25598884	25656936	+	rs35447638	1	25863179	A	G	0.440327	0.437661	0.17756	0.016003		0.732177	0.133022	4.5697e-07	0.00139016
ULK4	41288090	42003922	-	rs144255928	3	41815202	G	T	0.26699	0.470762	0.190993	0.016005		0.705268	0.12079	1.1473e-07	0.00139016
ULK4	41288090	42003922	-	rs17062109	3	41810364	C	T	0.26699	0.470762	0.190993	0.016005		0.704478	0.120828	1.1881e-07	0.00139016
ULK4	41288090	42003922	-	rs73071329	3	41810539	G	A	0.26699	0.470762	0.190993	0.016005		0.704478	0.120828	1.1881e-07	0.00139016
CCDC174	14693271	14714166	+	rs4685206	3	14702105	G	A	0.371573	-0.325669	0.132151	0.016024		0.640019	0.100358	1.1735e-08	0.00139016
ULK4	41288090	42003922	-	rs9875107	3	41822313	A	T	0.266976	0.470711	0.191013	0.016027		0.703926	0.120735	1.1884e-07	0.00139016
METTL10	126436718	126451127	-	rs11245325	10	126348061	C	T	0.271883	-0.377641	0.153273	0.016046		-0.588243	0.0967721	4.1879e-08	0.00139016
SGCA	48241575	48253292	+	rs2696295	17	48246827	C	T	0.483354	-0.337293	0.136903	0.01605		-0.747075	0.111594	2.9853e-09	0.00139016
RPL17P43	19400256	19400841	+	rs12945857	17	19377641	G	A	0.310826	-0.381644	0.154922	0.016062		0.513251	0.104368	4.7555e-06	0.00139016
C18ORF8	21083473	21110576	+	rs1788762	18	21132571	G	C	0.218228	0.419217	0.170224	0.016093		0.518825	0.10198	2.4417e-06	0.020069
NPC1	21086148	21166862	-	rs1788762	18	21132571	G	C	0.218228	0.419217	0.170224	0.016093		0.248055	0.0488364	2.5221e-06	0.0102681
C18ORF8	21083473	21110576	+	rs1788785	18	21142340	T	C	0.217903	0.420383	0.17072	0.016106		0.518825	0.10198	2.4417e-06	0.020069
NPC1	21086148	21166862	-	rs1788785	18	21142340	T	C	0.217903	0.420383	0.17072	0.016106		0.248055	0.0488364	2.5221e-06	0.0102681
EFHB	19920964	19988517	-	rs62241334	3	20052365	G	A	0.153029	-0.477526	0.193926	0.016106		-0.567969	0.105221	7.0436e-07	0.00139016
C18ORF8	21083473	21110576	+	rs1788763	18	21130634	C	T	0.218248	0.419115	0.170209	0.016109		0.524369	0.102146	2.0347e-06	0.020069
NPC1	21086148	21166862	-	rs1788763	18	21130634	C	T	0.218248	0.419115	0.170209	0.016109		0.246889	0.0491643	3.1652e-06	0.0102681
NUDT13	74870217	74891586	+	rs7072086	10	74886598	C	G	0.155301	-0.423724	0.172086	0.016112		-0.955466	0.176993	7.0301e-07	0.00139016
CCDC174	14693271	14714166	+	rs9830735	3	14701635	G	A	0.372112	-0.325451	0.132183	0.016119		0.640019	0.100358	1.1735e-08	0.00139016
AKAP3	4724674	4758213	-	rs7972657	12	4768354	A	C	0.359194	0.355212	0.144284	0.016128		0.588616	0.108091	5.8038e-07	0.00139016
EFHB	19920964	19988517	-	rs62241337	3	20053812	T	C	0.152233	-0.479762	0.194895	0.016138		-0.567804	0.105241	7.1174e-07	0.00139016
ULK4	41288090	42003922	-	rs146197353	3	41798547	ATAAAC	A	0.286408	0.459637	0.18673	0.016145		0.755604	0.134795	3.0155e-07	0.00139016
ULK4	41288090	42003922	-	rs17061431	3	41792655	T	C	0.286408	0.459637	0.18673	0.016145		0.733628	0.118923	2.8564e-08	0.00139016
ULK4	41288090	42003922	-	rs57479675	3	41798038	C	T	0.286408	0.459637	0.18673	0.016145		0.733628	0.118923	2.8564e-08	0.00139016
ULK4	41288090	42003922	-	rs76471037	3	41799414	T	C	0.286408	0.459637	0.18673	0.016145		0.73514	0.119027	2.7692e-08	0.00139016
ULK4	41288090	42003922	-	rs9868066	3	41794161	T	A	0.286461	0.459607	0.18675	0.016162		0.733628	0.118923	2.8564e-08	0.00139016
LRRC37A	44370099	44415160	+	rs199452	17	44801340	C	T	0.378995	0.335648	0.136385	0.016164		0.821235	0.116736	6.7576e-10	0.00139016
LRRC37A2	44588877	44630815	+	rs199452	17	44801340	C	T	0.378995	0.335648	0.136385	0.016164		1.06629	0.0953175	6.9807e-18	0.00139016
HLA-DRB1	32546546	32557625	-	rs140781802	6	32489874	T	A	0.457576	0.410433	0.166781	0.01617		-0.716643	0.108319	4.1963e-09	0.00139016
HLA-DRB5	32485120	32498064	-	rs140781802	6	32489874	T	A	0.457576	0.410433	0.166781	0.01617		-0.867805	0.134909	9.2596e-09	0.00139016
NUSAP1	41624892	41673248	+	rs6492985	15	41440691	T	C	0.470126	-0.383162	0.155723	0.016185		0.618879	0.12453	3.8811e-06	0.00139016
LRRC37A	44370099	44415160	+	rs199460	17	44764775	A	C	0.363415	0.353231	0.143582	0.016202		0.88322	0.146378	5.0609e-08	0.00139016
LRRC37A2	44588877	44630815	+	rs199460	17	44764775	A	C	0.363415	0.353231	0.143582	0.016202		1.07179	0.136598	1.8668e-11	0.00139016
NUDT13	74870217	74891586	+	rs12245067	10	74919854	A	G	0.155374	-0.423258	0.17205	0.016204		-0.955466	0.176993	7.0301e-07	0.00139016
HLA-A	29909037	29913661	+	rs9260324	6	29917077	G	A	0.358466	0.365705	0.148683	0.016224		-0.468904	0.0881229	9.6097e-07	0.00139016
PEX7	137143717	137235075	+	rs13204996	6	137191825	C	G	0.0821748	0.657297	0.267271	0.016238		-0.774692	0.121198	1.1023e-08	0.00139016
AHSA2	61404553	61413216	+	rs2600667	2	61404931	A	T	0.262689	-0.386733	0.157306	0.016273		-0.645266	0.0996358	7.6724e-09	0.00139016
CEP192	12991361	13125051	+	rs12953783	18	13082782	T	A	0.252427	0.371747	0.151222	0.016281		-0.721034	0.142543	2.7397e-06	0.00139016
CEP192	12991361	13125051	+	rs12957380	18	13099249	C	T	0.252427	0.371747	0.151222	0.016281		-0.740602	0.149525	4.1429e-06	0.00139016
CEP192	12991361	13125051	+	rs2282540	18	13105540	G	A	0.252427	0.371747	0.151222	0.016281		-0.744297	0.14934	3.6711e-06	0.00139016
CCDC57	80059336	80170706	-	rs11653003	17	80058795	G	T	0.464811	-0.357207	0.145308	0.016282		0.306556	0.0600874	2.3072e-06	0.0095215
MICA	31371356	31383092	+	rs2844517	6	31375117	T	G	0.368383	-0.359276	0.146168	0.016294		-0.880664	0.113642	2.8719e-11	0.00139016
PEX7	137143717	137235075	+	rs36066822	6	137198013	A	G	0.0869029	0.629911	0.256272	0.016294		-0.743346	0.113665	5.8339e-09	0.00139016
MICA	31371356	31383092	+	rs2596541	6	31367838	C	A	0.407568	-0.34711	0.141282	0.016342		-0.911137	0.113228	7.6335e-12	0.00139016
S100A13	153591263	153603836	-	rs12139953	1	153629755	G	A	0.451456	-0.329277	0.134033	0.016349		0.310579	0.0553774	2.9807e-07	0.00139016
NUDT13	74870217	74891586	+	rs11000630	10	75133893	T	C	0.135922	-0.471047	0.191765	0.016363		-1.06934	0.189964	2.7366e-07	0.00139016
NUDT13	74870217	74891586	+	rs58598677	10	74935691	G	A	0.138058	-0.467933	0.190525	0.016378		-1.0588	0.188024	2.7139e-07	0.00139016
TPM3P9	53945049	53947923	+	rs2617753	19	53940457	C	G	0.080432	-0.611159	0.248867	0.016389		-1.24081	0.221081	2.9314e-07	0.00139016
ZNF507	32836500	32878573	+	rs58648987	19	32865380	C	CT	0.237206	0.44216	0.185305	0.016389	9.3031e-07
DENND4C	19230433	19374139	+	rs9406761	9	19972636	G	A	0.102428	-0.605428	0.246542	0.016392		-0.509294	0.0906033	2.8285e-07	0.0233893
FTSJ3	61896793	61906562	-	rs2727337	17	61991966	G	A	0.305451	-0.387114	0.157668	0.016411		-0.550122	0.0956449	1.6485e-07	0.00139016
AKAP3	4724674	4758213	-	rs7972920	12	4768619	A	G	0.31066	0.346789	0.141247	0.016413		0.576251	0.108296	9.6069e-07	0.00139016
LRRIQ3	74491699	74663871	-	rs567060	1	74688364	A	G	0.349777	-0.361038	0.147061	0.01642		-0.639301	0.104736	3.7633e-08	0.00139016
SEC23B	18488137	18542059	+	rs55989503	20	18624882	ATC	A	0.120243	0.502102	0.204607	0.016465		-0.836513	0.147034	2.1356e-07	0.00242756
MICA	31371356	31383092	+	rs2251731	6	31367365	C	A	0.407767	-0.346371	0.141172	0.016484		-0.911137	0.113228	7.6335e-12	0.00139016
MICA	31371356	31383092	+	rs2428474	6	31367023	C	G	0.407767	-0.346371	0.141172	0.016484		-0.911137	0.113228	7.6335e-12	0.00139016
MICA	31371356	31383092	+	rs2523452	6	31368540	C	G	0.407767	-0.346371	0.141172	0.016484		-0.911033	0.113234	7.6804e-12	0.00139016
MICA	31371356	31383092	+	rs2596538	6	31368632	G	A	0.407767	-0.346371	0.141172	0.016484		-0.911137	0.113228	7.6335e-12	0.00139016
MICA	31371356	31383092	+	rs2596542	6	31366595	C	T	0.407767	-0.346371	0.141172	0.016484		-0.911137	0.113228	7.6335e-12	0.00139016
MICA	31371356	31383092	+	rs28366144	6	31366842	A	T	0.407767	-0.346371	0.141172	0.016484		-0.911137	0.113228	7.6335e-12	0.00139016
MICA	31371356	31383092	+	rs2844521	6	31368964	C	T	0.407767	-0.346371	0.141172	0.016484		-0.911137	0.113228	7.6335e-12	0.00139016
MICA	31371356	31383092	+	rs2844525	6	31368154	T	C	0.407767	-0.346371	0.141172	0.016484		-0.925298	0.113835	5.3063e-12	0.00139016
MICA	31371356	31383092	+	rs2844526	6	31367707	T	C	0.407704	-0.346388	0.14118	0.016485		-0.912845	0.113063	6.7726e-12	0.00139016
ULK4	41288090	42003922	-	rs73077367	3	41851959	G	A	0.26699	0.450492	0.18365	0.016508		0.703737	0.120699	1.1877e-07	0.00139016
ULK4	41288090	42003922	-	rs7647561	3	41848627	T	A	0.26699	0.450492	0.18365	0.016508		0.735603	0.124264	8.1789e-08	0.00139016
DECR2	455513	462487	+	rs1204503	16	459422	A	G	0.395903	-0.355261	0.144832	0.016511		0.454195	0.07678	8.3223e-08	0.00139016
LRRIQ3	74491699	74663871	-	rs3841784	1	74700437	TTTCTTA	T	0.349641	-0.360477	0.146961	0.016513		-0.683148	0.10995	2.3654e-08	0.00139016
LRRIQ3	74491699	74663871	-	rs474215	1	74700251	C	T	0.349641	-0.360477	0.146961	0.016513		-0.649547	0.106563	3.9009e-08	0.00139016
LRRIQ3	74491699	74663871	-	rs492302	1	74699331	C	G	0.349641	-0.360477	0.146961	0.016513		-0.649598	0.106561	3.8912e-08	0.00139016
LRRIQ3	74491699	74663871	-	rs500203	1	74701651	A	T	0.349641	-0.360477	0.146961	0.016513		-0.637419	0.104825	4.1503e-08	0.00139016
LRRIQ3	74491699	74663871	-	rs531412	1	74702785	A	G	0.349641	0.360477	0.146961	0.016513		0.637404	0.104826	4.1539e-08	0.00139016
LRRIQ3	74491699	74663871	-	rs539534	1	74702737	T	C	0.349641	0.360477	0.146961	0.016513		0.637404	0.104826	4.1539e-08	0.00139016
LRRIQ3	74491699	74663871	-	rs568049	1	74704503	T	C	0.349641	0.360477	0.146961	0.016513		0.637345	0.104831	4.1682e-08	0.00139016
HLA-G	29794744	29798902	+	rs9260392	6	29918357	T	C	0.213646	0.412005	0.16797	0.016514		0.80527	0.147509	5.4919e-07	0.00139016
LRRIQ3	74491699	74663871	-	rs10890119	1	74695200	G	T	0.34968	-0.360534	0.146999	0.016524		-0.639246	0.10474	3.7748e-08	0.00139016
LRRIQ3	74491699	74663871	-	rs11210440	1	74693208	G	A	0.34968	-0.360534	0.146999	0.016524		-0.639258	0.104738	3.7718e-08	0.00139016
LRRIQ3	74491699	74663871	-	rs11210442	1	74695704	A	G	0.34968	-0.360534	0.146999	0.016524		-0.638197	0.105827	5.1301e-08	0.00139016
LRRIQ3	74491699	74663871	-	rs4650251	1	74693548	G	A	0.34968	-0.360534	0.146999	0.016524		-0.639258	0.104738	3.7718e-08	0.00139016
ULK4	41288090	42003922	-	rs12185908	3	41834492	A	C	0.267024	0.450363	0.183643	0.016534		0.703987	0.120803	1.2024e-07	0.00139016
ULK4	41288090	42003922	-	rs12186076	3	41834639	T	C	0.267024	0.450363	0.183643	0.016534		0.707099	0.122562	1.5324e-07	0.00139016
METTL10	126436718	126451127	-	rs4962683	10	126371957	C	T	0.271456	-0.376672	0.153596	0.016536		-0.592824	0.0971578	3.7993e-08	0.00139016
LDHC	18433854	18473605	+	rs112158387	11	18482665	G	A	0.120739	0.547679	0.223387	0.016564		1.51087	0.161425	2.1689e-14	0.00139016
ULK4	41288090	42003922	-	rs4621303	3	41839370	T	A	0.267146	0.450246	0.183674	0.01658		0.732856	0.124987	1.035e-07	0.00139016
HLA-G	29794744	29798902	+	rs7763052	6	29915170	G	A	0.213437	0.412393	0.168234	0.016581		0.81036	0.145562	3.5321e-07	0.00139016
CCDC174	14693271	14714166	+	rs4684236	3	14700046	T	C	0.373786	-0.323806	0.132099	0.016583		0.640019	0.100358	1.1735e-08	0.00139016
CCDC174	14693271	14714166	+	rs6776417	3	14699014	A	G	0.373767	-0.323823	0.132104	0.016583		0.646606	0.103935	2.2867e-08	0.00139016
HLA-G	29794744	29798902	+	rs9260377	6	29918073	G	A	0.21366	0.411672	0.167945	0.016584		0.805803	0.145545	4.0049e-07	0.00139016
HLA-G	29794744	29798902	+	rs9260393	6	29918401	T	G	0.213704	0.411641	0.167931	0.016584		0.808161	0.146962	4.6656e-07	0.00139016
TPM2	35681989	35691017	-	rs35234337	9	35661243	C	T	0.155752	0.483883	0.197405	0.016585		-0.733865	0.12489	9.8178e-08	0.00139016
CCDC174	14693271	14714166	+	rs9842505	3	14698361	G	A	0.373757	-0.323825	0.132108	0.016585		0.640019	0.100358	1.1735e-08	0.00139016
HLA-G	29794744	29798902	+	rs9260381	6	29918186	C	A	0.21368	0.411639	0.167937	0.016588		0.805327	0.145514	4.039e-07	0.00139016
HLA-G	29794744	29798902	+	rs7763173	6	29915188	G	T	0.213607	0.41167	0.167972	0.016602		0.810333	0.145563	3.5351e-07	0.00139016
HLA-DQA1	32595956	32611429	+	rs1142335	6	32609278	G	A	0.0486456	-0.794175	0.324066	0.016609		-0.914125	0.17038	8.0388e-07	0.00139016
PEX7	137143717	137235075	+	rs34721682	6	137199535	A	G	0.0869806	0.626577	0.255681	0.01661		-0.743507	0.113606	5.7141e-09	0.00139016
WDSUB1	160092304	160143310	-	rs11689591	2	160151988	T	A	0.330738	0.376532	0.153662	0.01662		0.606317	0.106645	2.1702e-07	0.00139016
TOM1L1	52976748	53037988	+	rs244317	17	53216985	A	T	0.179869	0.462477	0.188739	0.016622		-0.445141	0.0905376	4.7749e-06	0.0252595
ULK4	41288090	42003922	-	rs139635297	3	41845554	C	T	0.266913	0.450214	0.183746	0.016629		0.632991	0.127173	3.7662e-06	0.00139016
RMDN1	87482447	87526586	-	rs3779808	8	87556348	G	A	0.367145	-0.390787	0.159565	0.016678		-0.32607	0.0499774	6.236e-09	0.00139016
RMDN1	87482447	87526586	-	rs10102229	8	87557789	C	T	0.36705	-0.390777	0.159607	0.016708		-0.326055	0.0499775	6.244e-09	0.00139016
NUDT13	74870217	74891586	+	rs7922250	10	74890032	G	A	0.152903	-0.424565	0.173409	0.016709		-0.999722	0.195331	2.1632e-06	0.00139016
LY6G5C	31644461	31651817	-	rs805301	6	31618121	A	C	0.461165	0.326267	0.13326	0.016709		-0.862423	0.10969	1.738e-11	0.00139016
LY6G5C	31644461	31651817	-	rs805302	6	31617957	A	C	0.461165	0.326267	0.13326	0.016709		-0.863056	0.109919	1.8219e-11	0.00139016
LY6G5C	31644461	31651817	-	rs805303	6	31616366	G	A	0.461165	0.326267	0.13326	0.016709		-0.862423	0.10969	1.738e-11	0.00139016
LY6G5C	31644461	31651817	-	rs813115	6	31620020	A	G	0.461165	0.326267	0.13326	0.016709		-0.847817	0.111624	5.697e-11	0.00139016
RMDN1	87482447	87526586	-	rs3779806	8	87562280	G	A	0.367053	-0.390769	0.159605	0.01671		-0.326099	0.0499839	6.2429e-09	0.00139016
LRRIQ3	74491699	74663871	-	rs481387	1	74710450	C	T	0.349515	0.359788	0.146952	0.01671		0.637345	0.104831	4.1682e-08	0.00139016
RPL31P54	78996958	78997327	+	rs7326884	13	79029143	G	A	0.00969417	1.70277	0.695488	0.016711		0.530399	0.106399	3.6557e-06	0.00139016
RMDN1	87482447	87526586	-	rs3213912	8	87556763	C	T	0.367053	-0.390762	0.159606	0.016712		-0.326055	0.0499775	6.244e-09	0.00139016
LRRIQ3	74491699	74663871	-	rs3765651	1	74709362	C	A	0.350481	0.36036	0.147193	0.016715		0.637375	0.104828	4.161e-08	0.00139016
ANKRD26P4	31885426	31887058	+	rs137981677	13	31850803	C	CACAT	0.133524	0.5328	0.217629	0.016716		-0.717182	0.142778	3.1485e-06	0.0293089
LRRC37A4P	43578685	43623042	-	rs7220839	17	43815145	C	T	0.431927	-0.33926	0.138611	0.016743		0.528746	0.104524	2.7368e-06	0.00139016
[truncated: 3,990 more rows]
