# Supplementary material for: Genome-wide imaging association study implicates functional activity and glial homeostasis of the caudate in smoking addiction
Source: BMC Genomics. 2017 Sep 19;18:740. doi: 10.1186/s12864-017-4124-5 (PMC5605997; doi:10.1186/s12864-017-4124-5)
Supplement: Additional file 1: Figure S1. — Resting state functional connectivity (RSFC) among 12 brain regions. Rows and columns indicate the regions that comprise pairs for which RSFCs were computed. White, dark-gray, and light-gray bars represent average z-scores from magnetic resonance imaging measurements for non-smokers, sated smokers, and abstinent smokers, respectively, with standard errors marked above. All tickmarks are spaced 0.1 apart. Asterisks highlight differences that are significant at the 0.01 level. ACC, anterior cingulate cortex; GP, globus pallidus; NAcc, nucleus accumbens; iPFC, inferior prefrontal cortex; mPFC, medial prefrontal cortex; sPFC, superior prefrontal cortex; SMA, supplementary motor area. Figure S2. Quantile-quantile plots of GWAS results. With adjustment for smoker status and population stratification, allelic dosages of germline variants were linearly regressed on (A) caudate activity during disappointment, and (B) putamen activity during reward. The negative logarithms (base 10) of observed P-values were plotted in relation to those of expected P-values. Figure S3. Abstinence-associated withdrawal severity versus caudate activity during reward (CR) and putamen activity during disappointment (PD). After smokers had refrained from smoking for at least 12 h, the severity of their withdrawal symptoms was assessed using the Shiffman-Jarvik Withdrawal Questionnaire (SJWQ) and plotted in relation to (A) CR and (B) PD. As in Table 1, CR and PD are presented as z-scores following normalization that also took into account values from sated smokers and non-smokers. Table S1. Resting state functional connectivity (RSFC) differences among non-smokers, sated smokers, and abstinent smokers. Comparisons were performed using unpaired t-tests. ACC, anterior cingulate cortex; GP, globus pallidus; NAcc, nucleus accumbens; iPFC, inferior prefrontal cortex; mPFC, medial prefrontal cortex; sPFC, superior prefrontal cortex; SMA, supplementary motor area. Table S2. Top 5000 results from GWAS of c [file 12864_2017_4124_MOESM1_ESM.zip › Table S2.xlsx]

## Sheet: Table S2
Table S2. Top 5000 results from GWAS of caudate activity during reward
Marker	Chr	Position	Ref_allele	Effect_allele	MAF	P-value	b	s.e.
rs150375177	18	66921377	T	A	0.106796	5.861e-08	-1.22702	0.208541
rs17828555	18	66932883	A	G	0.106796	5.861e-08	-1.22702	0.208541
rs17829448	18	66957429	C	T	0.106796	5.861e-08	-1.22702	0.208541
rs368037606	18	66920153	G	A	0.106796	5.861e-08	-1.22702	0.208541
rs57066424	18	66937697	C	A	0.106796	5.861e-08	-1.22702	0.208541
rs17761392	18	66940032	T	C	0.111655	9.58748e-08	-1.1191	0.193852
rs73458860	18	66954444	A	G	0.11165	9.60433e-08	-1.11909	0.193863
rs73460959	18	66960844	T	G	0.113553	1.09054e-07	-1.09473	0.190593
rs73460968	18	66962157	C	T	0.114728	1.32115e-07	-1.07266	0.188178
rs28541943	18	66994048	A	C	0.13617	1.40373e-07	-1.03396	0.181828
rs17761589	18	66947165	C	T	0.112388	1.49561e-07	-1.10491	0.1948
rs141628155	18	66969522	TA	T	0.116689	2.01158e-07	-1.03161	0.184075
rs111545237	18	66978384	G	A	0.116505	2.02362e-07	-1.03115	0.184038
rs150035856	18	66977326	GTTAA	G	0.116505	2.02362e-07	-1.03115	0.184038
rs17762534	18	66979181	A	C	0.116505	2.02362e-07	-1.03115	0.184038
rs17762570	18	66981171	G	A	0.116505	2.02362e-07	-1.03115	0.184038
rs17762720	18	66983881	G	A	0.116505	2.02362e-07	-1.03115	0.184038
rs17829878	18	66972547	C	G	0.116505	2.02362e-07	-1.03115	0.184038
rs58808746	18	66984179	A	G	0.116505	2.02362e-07	-1.03115	0.184038
rs73462819	18	66977037	G	A	0.116505	2.02362e-07	-1.03115	0.184038
rs58618735	18	67000869	C	T	0.105762	2.73863e-07	-1.14659	0.207214
rs11718289	3	8796862	C	T	0.353661	2.94673e-07	0.801681	0.145325
rs677414	18	66966579	A	T	0.137131	3.35962e-07	0.939699	0.171285
rs73462821	18	66977636	T	C	0.137126	3.3605e-07	-0.939693	0.171286
rs8093624	18	66993427	A	G	0.131267	5.65201e-07	-0.997948	0.186007
rs1814981	8	19150287	T	C	0.291136	6.163e-07	-0.795861	0.148902
rs1193284	8	19149036	T	C	0.287262	7.83972e-07	-0.775199	0.146587
rs56060889	18	67001152	T	A	0.100932	9.23709e-07	-1.11108	0.211651
rs138312370	18	67000230	GA	G	0.101044	9.50544e-07	-1.1078	0.211298
rs56357833	18	67000059	A	C	0.101083	9.5938e-07	-1.10675	0.211186
rs58494943	18	67000058	A	T	0.101083	9.5938e-07	-1.10675	0.211186
rs56258407	18	66999846	C	G	0.101121	9.69591e-07	-1.10554	0.211056
rs2886017	18	66999420	A	G	0.101204	9.90589e-07	-1.10311	0.210796
rs66468717	17	839563	G	A	0.186736	1.31912e-06	-0.953867	0.184679
rs12681287	8	87269536	C	A	0.364432	1.32789e-06	0.662191	0.128247
rs34242116	17	840983	C	T	0.193375	1.36535e-06	-0.967199	0.187559
rs34801429	3	156157353	A	C	0.0569029	1.63248e-06	1.49328	0.291995
rs2086566	3	14378320	C	T	0.289388	1.65885e-06	0.763067	0.149322
rs77576211	2	188811897	T	C	0.0955922	1.79458e-06	-1.19119	0.233963
rs542925	6	128980678	C	T	0.330097	1.92429e-06	-0.720338	0.14195
rs112414391	2	188817812	T	A	0.0972427	1.9318e-06	-1.17572	0.23173
rs542404	6	128987794	A	T	0.330155	1.94143e-06	-0.720259	0.141994
rs532291	6	128984679	T	G	0.330175	1.9436e-06	-0.720263	0.142002
rs565685	6	128979722	A	G	0.33017	1.94486e-06	-0.720271	0.142008
rs34540022	3	156156981	CA	C	0.0600674	2.14955e-06	1.49223	0.295614
rs16829425	2	188826054	G	A	0.0985583	2.17061e-06	-1.16051	0.230005
rs72491009	2	188824733	T	A	0.0982961	2.18993e-06	-1.16064	0.23013
rs139701434	3	1141781	G	A	0.020665	2.20149e-06	2.5378	0.503316
rs16829433	2	188828705	A	C	0.0985291	2.20457e-06	-1.15865	0.229809
rs11890248	2	188829476	G	A	0.0986602	2.24073e-06	-1.1577	0.229798
rs11886674	2	188832343	G	A	0.0993204	2.30442e-06	-1.14659	0.2279
rs77107129	18	66906929	G	T	0.0825243	2.32053e-06	-1.2493	0.248398
rs72901625	2	188832143	G	T	0.0991845	2.32207e-06	-1.14755	0.228173
rs4684207	3	14374615	T	C	0.271845	2.46353e-06	0.762646	0.152074
rs9310442	3	14376548	A	G	0.271845	2.46353e-06	0.762646	0.152074
rs9828904	3	14377040	A	C	0.271845	2.46353e-06	0.762646	0.152074
rs72901629	2	188834745	A	G	0.0999078	2.50024e-06	-1.13318	0.226121
rs900178	3	14378113	C	G	0.2725	2.51001e-06	0.762977	0.152277
rs10770152	11	11012332	G	T	0.368932	2.5785e-06	-0.654891	0.130875
rs16931894	11	15748772	C	T	0.11165	2.6582e-06	1.12659	0.225475
rs34588757	2	188836953	TA	T	0.100655	2.7145e-06	-1.11892	0.224167
rs12621066	2	188836939	T	C	0.100534	2.73229e-06	-1.11903	0.224261
rs77743965	13	27572294	T	C	0.078932	2.78584e-06	-1.20756	0.242231
rs35210560	3	260756	CG	C	0.283743	2.83721e-06	0.68472	0.137474
rs73621547	9	132113931	G	C	0.0991553	2.84838e-06	1.10096	0.221086
rs10823514	10	72052712	C	T	0.281233	2.91901e-06	-0.675298	0.13577
rs16829455	2	188840819	A	G	0.101131	2.94254e-06	-1.10715	0.222684
rs16829468	2	188843440	A	G	0.101155	2.96872e-06	-1.10691	0.222729
rs1553134	3	250542	T	C	0.306199	3.01664e-06	0.679245	0.136784
rs16829471	2	188844196	T	G	0.101063	3.01791e-06	-1.10658	0.222843
rs6802655	3	14373385	C	T	0.271219	3.07275e-06	0.757399	0.15266
rs11904067	2	188848937	G	T	0.101252	3.2515e-06	-1.10322	0.222982
rs55945415	18	66998333	G	T	0.0966553	3.36978e-06	-1.072	0.217054
rs55662088	18	66998158	T	C	0.0967621	3.4051e-06	-1.07041	0.216844
rs6713645	2	188849756	C	T	0.10134	3.49906e-06	-1.10022	0.223183
rs8096956	18	66997856	G	A	0.096801	3.50894e-06	-1.06713	0.2165
rs8096324	18	66997637	C	T	0.0968398	3.54212e-06	-1.066	0.216372
rs8096051	18	66997527	A	G	0.0968495	3.55165e-06	-1.06567	0.216334
rs6714238	2	188849997	G	T	0.101364	3.55807e-06	-1.09953	0.223228
rs73462863	18	66997416	A	G	0.0968592	3.56122e-06	-1.06534	0.216297
rs8095988	18	66997355	C	T	0.0968641	3.56602e-06	-1.06517	0.216278
rs17830494	18	66997195	C	T	0.0968786	3.58048e-06	-1.06469	0.216222
rs73971913	18	66997051	A	C	0.0968835	3.58532e-06	-1.06452	0.216203
rs73971915	18	66997052	C	T	0.0968835	3.58532e-06	-1.06452	0.216203
rs1115475	18	66937228	G	C	0.116359	3.66919e-06	-1.05169	0.213842
rs139683691	8	114509248	CAAG	C	0.0605971	3.77727e-06	1.37905	0.28081
rs35198810	9	81874755	T	C	0.0610437	3.78559e-06	1.34211	0.273319
rs7951217	11	11018946	A	G	0.39317	3.81238e-06	-0.63048	0.128441
rs7951457	11	11019156	A	C	0.393165	3.81396e-06	-0.630462	0.128441
rs12319493	12	73395069	C	T	0.23799	3.87244e-06	-0.702883	0.143303
rs2466211	8	22843997	A	C	0.376447	3.94931e-06	0.642536	0.131128
rs12525753	6	129002133	G	A	0.315529	3.96227e-06	-0.707344	0.144378
rs2096099	6	128992521	C	A	0.315602	3.97741e-06	-0.707407	0.144418
rs12194587	6	128990286	G	A	0.315573	3.98578e-06	-0.707275	0.144407
rs9321126	6	128989792	T	C	0.315573	3.98578e-06	-0.707275	0.144407
rs9375585	6	129004048	C	A	0.315413	4.06411e-06	-0.707187	0.144529
rs77950315	1	238740359	G	A	0.0400777	4.17827e-06	1.83432	0.375405
rs237886	3	8795587	T	C	0.472388	4.73875e-06	0.643559	0.132548
rs9553948	13	27570744	C	T	0.0776699	4.77627e-06	-1.17815	0.242748
rs12310361	12	73437751	A	T	0.23718	4.9545e-06	-0.696405	0.143757
rs7833786	8	87271374	A	G	0.369097	5.00319e-06	0.616955	0.12742
rs139870514	18	66945165	CCAAA	C	0.0873786	5.17352e-06	-1.17108	0.242275
rs17755576	18	66931088	A	G	0.0873786	5.17352e-06	-1.17108	0.242275
rs17828242	18	66930121	G	T	0.0873786	5.17352e-06	-1.17108	0.242275
rs4891730	18	66911269	T	C	0.0873786	5.17352e-06	-1.17108	0.242275
rs73968036	18	66906906	C	A	0.0873786	5.17352e-06	-1.17108	0.242275
rs73968070	18	66953302	A	G	0.0873786	5.17352e-06	-1.17108	0.242275
rs4891357	18	66920908	G	T	0.0873155	5.24846e-06	-1.17118	0.242474
rs67163754	8	87301550	C	A	0.495872	5.26086e-06	0.696878	0.144295
rs56001627	14	40085559	A	G	0.0631068	5.29309e-06	1.30188	0.269651
rs56406231	14	40085966	T	C	0.0631068	5.29309e-06	1.30188	0.269651
rs75540097	14	40083694	A	G	0.0631068	5.29309e-06	1.30188	0.269651
rs79051358	14	40089084	G	T	0.0631068	5.29309e-06	1.30188	0.269651
rs12222540	11	11016521	G	C	0.359233	5.52281e-06	-0.642332	0.133333
rs12226859	11	11016564	A	G	0.359233	5.52281e-06	-0.642332	0.133333
rs11902089	2	188853018	C	T	0.10183	5.56242e-06	-1.07965	0.224192
rs11706648	3	8796547	A	C	0.281553	5.71895e-06	0.733332	0.152495
rs479357	6	128982714	C	T	0.339883	5.76325e-06	-0.662074	0.137732
rs479641	6	128982921	A	G	0.339665	5.88056e-06	-0.662396	0.137942
rs7947494	11	10997718	A	G	0.475728	5.90407e-06	-0.642323	0.13379
rs60134676	8	139310867	T	A	0.0855728	6.18358e-06	-1.15907	0.242003
16:9247248	16	9247248	T	C	0.0549923	6.19975e-06	1.4723	0.307441
rs7125526	11	11000761	A	G	0.477471	6.40241e-06	-0.638049	0.133458
rs114439358	1	238742904	A	G	0.0401893	6.53136e-06	1.80787	0.378536
rs56410749	11	11001410	A	AT	0.488524	7.20044e-06	-0.633436	0.133308
rs8102756	19	10096689	G	C	0.0678689	7.20568e-06	-1.1971	0.251942
rs78193005	14	40101681	T	C	0.0639417	7.24896e-06	1.2826	0.270021
rs35018336	19	52197457	T	C	0.0747427	7.2619e-06	1.16167	0.244584
rs77133866	19	52197489	A	G	0.0747379	7.27093e-06	1.16156	0.244577
rs77742698	19	52197496	C	T	0.074733	7.27257e-06	1.16154	0.244578
rs7968537	12	73389741	T	C	0.238495	7.40819e-06	-0.687809	0.144967
rs237887	3	8797042	G	A	0.417476	7.4928e-06	0.650942	0.137279
rs4685133	3	14375981	T	C	0.281553	7.55948e-06	0.700943	0.147892
rs78363259	8	87255263	C	CA	0.312653	7.67997e-06	0.680027	0.143599
rs1948069	11	11020316	C	T	0.388024	7.76661e-06	-0.618991	0.130787
rs35729053	13	109826295	T	TGCG	0.170374	7.78029e-06	-0.806383	0.170398
rs11043039	11	10994941	A	G	0.480199	7.82872e-06	-0.62856	0.132865
rs10743161	11	11028635	G	A	0.38835	7.87198e-06	-0.618533	0.130784
rs7123407	11	11029062	T	C	0.38835	7.87198e-06	-0.618533	0.130784
rs7858225	9	105452664	T	G	0.49016	7.88649e-06	-0.604095	0.127743
rs148881315	22	46780785	C	G	0.0632816	7.89117e-06	1.17263	0.247975
rs7131134	11	11019729	A	G	0.388257	7.93198e-06	-0.618196	0.130765
rs371873759	19	10094282	G	C	0.064233	8.06408e-06	-1.29526	0.274221
rs73003484	19	10093620	C	A	0.0641422	8.18288e-06	-1.29429	0.274228
rs28626705	18	66993909	C	T	0.159238	8.40561e-06	-0.827337	0.175542
rs4706368	6	91112661	T	C	0.43217	8.46522e-06	0.650178	0.138005
rs144997662	18	67009143	CA	C	0.0923204	8.58912e-06	-1.09218	0.232002
rs113573237	18	67008960	T	C	0.0922961	8.61297e-06	-1.09194	0.231986
rs73464803	18	67007469	G	C	0.0922718	8.64808e-06	-1.09167	0.231979
rs4891742	18	67003392	G	A	0.0922476	8.67238e-06	-1.09158	0.231993
rs73462884	18	67002227	G	A	0.0922524	8.70184e-06	-1.09117	0.231948
rs9375584	6	128970773	G	A	0.32665	8.75727e-06	-0.6491	0.138025
rs17830476	18	66997081	T	C	0.101888	8.83214e-06	-1.02068	0.217137
rs2859208	4	48357	C	T	0.432638	9.07418e-06	0.887855	0.189152
rs150148113	5	73815021	G	C	0.0201408	9.1162e-06	2.32369	0.495171
rs151146085	5	73813214	C	T	0.0201408	9.1162e-06	2.32369	0.495171
rs12212602	6	129008315	A	T	0.3385	9.23535e-06	-0.655885	0.139864
rs186646553	6	49740595	C	T	0.0220922	9.37034e-06	2.26786	0.483986
rs6442443	3	14382304	G	C	0.243389	9.40169e-06	0.727062	0.155191
rs112478465	3	8795499	A	AAATC	0.49268	9.41944e-06	0.635334	0.135625
rs77413038	7	155826856	G	A	0.0661845	9.43624e-06	1.17067	0.249927
rs75362133	7	155826849	C	T	0.0661845	9.45949e-06	1.17042	0.249907
rs11448997	3	188596547	T	TA	0.405407	9.52043e-06	0.645366	0.137845
rs900180	3	14379625	C	G	0.279354	9.56708e-06	0.718065	0.153414
rs237885	3	8795543	T	G	0.5	9.60485e-06	0.630415	0.134716
rs7329376	13	48119404	A	G	0.218447	9.65458e-06	0.728871	0.155798
rs12308228	12	73419405	C	A	0.237864	9.85095e-06	-0.678491	0.145187
rs893083	3	14379895	G	A	0.27985	1.00002e-05	0.716203	0.15338
rs4685302	3	230864	C	A	0.40833	1.01434e-05	-0.657794	0.14098
rs9375583	6	128968149	T	A	0.371359	1.02297e-05	-0.623036	0.133591
rs113218258	19	52204328	A	C	0.0777984	1.04828e-05	1.13411	0.243498
rs60811489	6	129001194	AT	A	0.330097	1.05336e-05	-0.646742	0.138894
rs13082190	3	251422	G	C	0.30327	1.05732e-05	0.61903	0.13297
rs34558423	20	50505461	A	T	0.401277	1.05935e-05	0.621933	0.133607
rs74552391	19	52197292	A	G	0.0735049	1.0704e-05	1.14077	0.245204
rs12462673	19	52198654	A	G	0.0733981	1.08933e-05	1.13869	0.244989
rs78680018	19	52198539	C	T	0.0733883	1.09265e-05	1.13857	0.245005
rs17553820	3	21715409	T	A	0.426951	1.09729e-05	0.586215	0.126174
rs17762732	18	66983904	A	C	0.0922476	1.1101e-05	-1.04279	0.224588
rs12426027	12	73392897	C	T	0.233199	1.12369e-05	-0.67453	0.145371
rs62072741	17	55040002	C	T	0.0987476	1.13063e-05	1.07452	0.231652
rs10840520	11	10991854	C	T	0.481519	1.1327e-05	-0.631175	0.136086
rs1489564	4	64006298	T	G	0.283248	1.13732e-05	-0.648453	0.139843
rs34135419	1	217257475	T	TA	0.261944	1.14111e-05	-0.858123	0.185093
rs66565135	5	56346339	ACACT	A	0.0495391	1.14142e-05	1.53947	0.332061
rs62523037	8	103074485	C	T	0.112447	1.14256e-05	-0.966196	0.208418
rs10743162	11	11028685	G	A	0.320388	1.14864e-05	-0.620477	0.133882
rs9932631	16	741837	G	A	0.180802	1.16639e-05	-0.855775	0.184807
rs73228025	3	136274879	C	T	0.0943544	1.16817e-05	0.967297	0.208908
rs4909957	11	11020579	A	T	0.31984	1.19028e-05	-0.618922	0.133806
rs629178	18	66914951	A	G	0.11165	1.21031e-05	0.996749	0.215686
rs1508436	6	128997642	A	T	0.325267	1.21066e-05	-0.644556	0.139477
rs75095037	19	53582900	A	T	0.144194	1.21593e-05	-0.843221	0.18251
rs9443874	6	81827924	T	A	0.319165	1.21883e-05	-0.606631	0.131319
rs6927678	6	129014054	T	A	0.310121	1.24894e-05	-0.689736	0.149509
rs11124399	2	34992194	T	C	0.0442136	1.26037e-05	-1.62055	0.351451
rs900177	3	14377983	T	C	0.468112	1.2648e-05	0.629174	0.136476
rs142322523	3	162267248	C	CT	0.401001	1.26873e-05	-0.605842	0.131438
rs9402062	6	129004854	C	T	0.324981	1.2789e-05	-0.643932	0.139762
rs12306698	12	73412852	G	A	0.23301	1.29299e-05	-0.669572	0.145415
rs34232617	12	73407647	C	G	0.23301	1.29299e-05	-0.669572	0.145415
rs9783440	12	73408456	T	C	0.23301	1.29299e-05	-0.669572	0.145415
rs35095089	18	74449371	G	A	0.364054	1.29398e-05	0.74037	0.160797
rs34134579	11	11025869	C	A	0.388141	1.34657e-05	-0.61448	0.13375
rs10840525	11	11015578	C	T	0.318187	1.36449e-05	-0.612535	0.133424
rs34167818	17	21313398	GC	G	0.487712	1.36848e-05	-0.703557	0.153275
rs147080263	4	40312068	C	T	0.0650485	1.38245e-05	1.15168	0.251043
rs2086568	3	14378388	A	G	0.272641	1.38532e-05	0.713105	0.15546
rs7629140	3	14383905	T	C	0.297539	1.38644e-05	0.658408	0.143543
rs60470249	12	73382818	GT	G	0.41215	1.40006e-05	0.587221	0.128092
rs5867589	5	42495179	GCC	GC	0.036	1.40705e-05	1.69232	0.369254
rs4895836	6	129012428	T	C	0.310549	1.4199e-05	-0.684798	0.149494
rs73180917	8	4343941	A	C	0.150262	1.45447e-05	0.820754	0.179413
rs2153707	6	128964182	C	T	0.329568	1.46295e-05	-0.636629	0.139209
rs6442445	3	14384343	T	G	0.297311	1.49526e-05	0.655753	0.143565
rs2346921	4	64005862	C	T	0.273354	1.54383e-05	-0.658628	0.144453
rs115259783	4	1023236	T	G	0.037233	1.54901e-05	1.5786	0.34629
rs35157759	11	114851222	GA	G	0.298041	1.55924e-05	0.672039	0.147476
rs10675615	8	87299888	C	CAT	0.283316	1.58416e-05	0.665616	0.146196
rs368866617	17	59324155	T	A	0.132777	1.58489e-05	1.30495	0.286628
rs4496145	16	24774316	T	A	0.252519	1.58885e-05	0.693977	0.152451
rs114337929	14	40064092	G	T	0.0727864	1.59591e-05	1.19187	0.261891
rs34047177	10	99017039	CT	C	0.137142	1.60284e-05	-0.94882	0.208536
rs76682609	10	4020556	T	A	0.0264501	1.60774e-05	2.65521	0.583675
rs1552154	3	14384894	T	C	0.29667	1.63862e-05	0.653185	0.143738
rs59615734	5	139411146	T	C	0.220061	1.64951e-05	-0.792814	0.17453
rs2355754	8	113957532	C	A	0.279136	1.64995e-05	-0.632485	0.139237
rs17443013	4	41135544	T	C	0.470543	1.66522e-05	-0.534092	0.117637
rs71476889	11	10960272	C	T	0.0458495	1.67601e-05	1.60293	0.353186
rs61769122	1	20282584	T	C	0.0425243	1.68079e-05	1.41544	0.311924
rs58114490	18	55774941	G	C	0.421224	1.74036e-05	-0.758057	0.167384
rs116840519	4	64067563	T	C	0.0759345	1.7641e-05	-1.42114	0.314035
rs11427300	1	188405593	C	CT	0.236197	1.78929e-05	0.668173	0.147768
rs2537864	4	55511017	T	C	0.184466	1.79885e-05	-0.834238	0.18455
rs631976	18	66899103	G	T	0.112553	1.82136e-05	0.940366	0.208174
rs79456262	1	3360343	G	T	0.0336796	1.83193e-05	-1.74315	0.386016
rs80243850	1	3360342	G	T	0.0336796	1.83193e-05	-1.74315	0.386016
rs62296072	4	1034681	T	C	0.0428447	1.8492e-05	1.53197	0.339432
rs74322289	1	3412753	C	T	0.0310291	1.85364e-05	-1.8418	0.408136
rs645948	11	10980684	A	G	0.334947	1.88395e-05	0.605924	0.134395
rs10840518	11	10986100	C	T	0.334786	1.88563e-05	-0.606136	0.134448
rs7592562	2	199522842	G	A	0.440593	1.89919e-05	0.632391	0.140329
rs1875333	18	67004760	G	A	0.0951748	1.91268e-05	-1.05115	0.233349
rs149578789	8	72930464	C	CACAT	0.409257	1.91518e-05	-0.570663	0.126692
rs504567	11	10979164	C	T	0.47334	1.92654e-05	0.603183	0.133957
rs10661199	12	31643547	G	GA	0.494962	1.93052e-05	-0.650907	0.144573
rs2894115	10	72041774	C	A	0.218345	1.93923e-05	-0.680398	0.151162
rs677402	11	10978269	A	T	0.473432	1.9453e-05	0.602668	0.133917
rs67979854	9	14767033	G	T	0.213432	1.95587e-05	0.800147	0.177853
rs4764203	12	15671276	C	A	0.405848	1.95596e-05	-0.547537	0.121704
rs10923970	1	116618453	A	G	0.0582524	1.95638e-05	1.25718	0.279443
rs74162802	1	245113345	AT	A	0.177668	1.97907e-05	0.890337	0.198033
rs55792696	12	113475104	G	A	0.101501	1.99806e-05	-1.1339	0.252347
rs12939540	17	840897	C	G	0.129072	2.0345e-05	-0.999521	0.222671
rs10163580	18	72100196	G	A	0.170654	2.03971e-05	-0.734891	0.163741
rs12105312	2	76077318	G	A	0.207592	2.06162e-05	0.741305	0.165271
rs1271351	10	73798873	C	T	0.363082	2.06502e-05	0.609742	0.135953
rs73462880	18	67000758	T	C	0.110675	2.06838e-05	-0.932596	0.207958
rs12201837	6	128963710	G	A	0.325243	2.07676e-05	-0.624693	0.139332
rs699434	6	129000351	A	G	0.357209	2.09741e-05	0.631045	0.140828
rs11133541	4	58935860	C	G	0.16972	2.12499e-05	0.891537	0.199111
rs77784205	20	61899070	G	A	0.0873885	2.145e-05	1.07724	0.240716
rs76712287	17	55128247	T	C	0.0284515	2.14943e-05	2.29089	0.511972
rs12112428	7	99623442	C	T	0.340039	2.15859e-05	0.600538	0.134242
rs199611576	6	167603076	G	A	0.0218129	2.16076e-05	-2.02798	0.453354
rs11128695	3	14388583	C	G	0.296772	2.16658e-05	0.645025	0.144217
rs79076708	18	9775489	A	C	0.117597	2.17475e-05	-1.01052	0.225985
rs11131149	3	8802851	G	A	0.495146	2.18149e-05	0.616412	0.137875
rs10528937	12	73381227	GTCTCTCTCTCTCTCTCTCTC	G	0.353607	2.18902e-05	0.580468	0.129861
rs2462166	11	114751880	G	A	0.203955	2.21962e-05	-0.747351	0.167329
rs75267973	20	61899008	A	C	0.0875899	2.2452e-05	1.07361	0.240537
rs1386154	11	11030451	C	T	0.330665	2.25869e-05	-0.61272	0.137324
rs4685136	3	14388253	G	A	0.296117	2.29183e-05	0.640146	0.143592
rs4685137	3	14388278	G	T	0.296117	2.29183e-05	0.640146	0.143592
rs749856	3	14387918	A	G	0.296117	2.29183e-05	0.640146	0.143592
rs1550097	2	233428275	C	T	0.327296	2.2994e-05	0.624469	0.140102
rs75985783	20	8742623	A	AGGG	0.276354	2.31136e-05	0.687843	0.154367
6:129002224	6	129002224	AC	A	0.315432	2.31256e-05	-0.659294	0.147964
rs35721993	6	129002215	CA	C	0.315432	2.31256e-05	-0.659294	0.147964
rs113077001	3	136572215	G	T	0.0928641	2.31337e-05	0.942947	0.211628
rs80044993	1	55383348	A	G	0.329661	2.32532e-05	-0.715544	0.16064
rs2184515	9	29681641	C	A	0.0629709	2.33329e-05	1.21317	0.272411
rs66975358	17	72383329	G	A	0.0657881	2.36314e-05	-1.21009	0.271921
rs7928255	11	11024584	G	A	0.403379	2.3704e-05	-0.58795	0.132142
rs147470389	7	21216627	C	G	0.298019	2.39735e-05	-0.724833	0.163014
8:9113931	8	9113931	T	C	0.17199	2.41848e-05	-1.09139	0.245576
rs2297711	1	26511139	G	A	0.101942	2.429e-05	-1.01657	0.228799
rs7931054	11	11030538	G	A	0.330417	2.45518e-05	-0.610622	0.137519
22:46781605	22	46781605	G	C	0.0933255	2.45935e-05	0.980582	0.220859
rs12617988	2	76071265	C	A	0.208738	2.473e-05	0.732564	0.165051
rs138920802	2	76065527	A	C	0.208738	2.473e-05	0.732564	0.165051
rs141980735	2	76066854	G	A	0.208738	2.473e-05	0.732564	0.165051
rs150196404	2	76065328	A	C	0.208738	2.473e-05	0.732564	0.165051
rs35638145	2	76070098	G	T	0.208738	2.473e-05	0.732564	0.165051
rs35771217	2	76061244	G	A	0.208738	2.473e-05	0.732564	0.165051
rs62150894	2	76060487	G	C	0.208738	2.473e-05	0.732564	0.165051
rs66847341	2	76069421	T	C	0.208738	2.473e-05	0.732564	0.165051
rs74988847	2	76069407	CT	C	0.208738	2.473e-05	0.732564	0.165051
rs12579749	12	73373563	T	A	0.464539	2.4869e-05	0.60826	0.137089
rs35385179	2	76083027	G	A	0.208592	2.489e-05	0.732734	0.165152
rs61587571	2	76085265	G	A	0.208835	2.49135e-05	0.732634	0.165138
rs12623275	2	76086047	A	G	0.208854	2.49214e-05	0.732726	0.165162
rs2390478	7	21210113	C	T	0.305417	2.51518e-05	-0.667727	0.150591
rs375864954	12	4945100	GTT	G	0.16827	2.51909e-05	-0.880316	0.198554
rs147502523	13	31801948	G	A	0.0305728	2.52868e-05	2.27445	0.513114
rs146780222	3	136539814	ATAAT	A	0.109078	2.52981e-05	0.882523	0.199102
rs35348568	22	18364320	GC	G	0.228293	2.53592e-05	0.747638	0.168695
rs145424807	11	43302637	G	GA	0.085034	2.54486e-05	1.10897	0.250276
rs147873209	12	4945111	T	G	0.168287	2.55117e-05	-0.879848	0.198596
rs900181	3	14379665	G	A	0.319301	2.55473e-05	0.628429	0.141858
rs114310864	5	56334359	C	T	0.0153252	2.55793e-05	2.38328	0.538027
rs790596	6	91101700	C	A	0.358384	2.57129e-05	0.607	0.137073
rs73230095	3	136545540	G	A	0.10765	2.5719e-05	0.885995	0.200078
rs116029770	4	177343391	A	T	0.0836807	2.57534e-05	-1.08893	0.245924
rs9589444	13	92822866	C	G	0.47364	2.57655e-05	-0.537363	0.121362
rs145416038	3	136516270	G	A	0.110005	2.58261e-05	0.877747	0.198264
rs562490	6	128983667	T	C	0.344738	2.58429e-05	-0.622252	0.140558
rs699424	6	128984016	T	A	0.344738	2.58429e-05	-0.622252	0.140558
rs73230077	3	136511985	A	C	0.109956	2.58934e-05	0.87752	0.198242
rs73230078	3	136512028	C	T	0.109956	2.58934e-05	0.87752	0.198242
rs144148715	1	3348094	A	G	0.0328495	2.59601e-05	-1.74146	0.393475
rs12534494	7	99629480	G	A	0.371893	2.62328e-05	0.618869	0.139917
rs1048145	3	136667405	T	C	0.106917	2.64162e-05	0.886101	0.200416
rs79513878	2	16106093	G	C	0.0594126	2.64628e-05	1.19413	0.270112
rs11282244	3	119498760	A	AGGCAAAG	0.0145631	2.6476e-05	2.37537	0.537327
rs114424264	3	119504509	C	G	0.0145631	2.6476e-05	2.37537	0.537327
rs116598923	3	119501748	C	T	0.0145631	2.6476e-05	2.37537	0.537327
rs952391	12	73440607	T	C	0.233311	2.65146e-05	-0.648431	0.146692
rs34207669	2	76093729	G	A	0.20966	2.65448e-05	0.733266	0.165896
rs111343910	1	55383464	A	G	0.329009	2.67641e-05	-0.709861	0.160678
rs12112642	7	99625199	G	A	0.373451	2.68269e-05	0.617223	0.139729
rs150096864	3	136620216	T	TA	0.106796	2.68378e-05	0.885231	0.200406
rs17301365	3	136662529	C	T	0.106796	2.68378e-05	0.885231	0.200406
rs56308712	3	136582037	G	T	0.106796	2.68378e-05	0.885231	0.200406
rs73231917	3	136572792	C	A	0.106796	2.68378e-05	0.885231	0.200406
rs73231937	3	136607198	A	G	0.106796	2.68378e-05	0.885231	0.200406
rs73231943	3	136621618	C	T	0.106796	2.68378e-05	0.885231	0.200406
rs73231944	3	136622008	C	A	0.106796	2.68378e-05	0.885231	0.200406
rs73231953	3	136639515	A	G	0.106796	2.68378e-05	0.885231	0.200406
rs73231958	3	136644278	A	G	0.106796	2.68378e-05	0.885231	0.200406
rs73231974	3	136659841	A	G	0.106796	2.68378e-05	0.885231	0.200406
rs73231975	3	136668412	T	C	0.10682	2.68603e-05	0.88522	0.200413
rs2285886	7	99626295	T	C	0.373908	2.68738e-05	0.617436	0.139791
6:81814067	6	81814067	A	TTT	0.338191	2.69111e-05	-0.580339	0.131403
rs73231966	3	136652134	A	G	0.107044	2.69189e-05	0.885794	0.200569
rs7720934	5	57204149	T	A	0.459721	2.69448e-05	-0.656308	0.148615
rs3098912	4	41076809	G	A	0.473165	2.714e-05	-0.52695	0.119374
rs2171236	11	11030667	T	G	0.330097	2.73858e-05	-0.607791	0.13776
rs11056545	12	15676161	C	T	0.411257	2.74727e-05	-0.523878	0.118763
rs62315069	4	58935839	T	C	0.09824	2.75696e-05	0.993178	0.2252
rs151003686	11	114839288	TTA	T	0.284962	2.80039e-05	0.64392	0.146141
rs76816516	1	119794521	C	T	0.0164079	2.80327e-05	2.35485	0.534479
rs58003001	3	277410	G	A	0.212902	2.81509e-05	0.709442	0.161062
rs60226374	18	66931452	G	T	0.165049	2.85803e-05	-0.783616	0.17806
rs7855993	9	4446307	G	A	0.140777	2.85886e-05	0.829133	0.188406
rs6034404	20	16140887	G	A	0.160194	2.86792e-05	0.747582	0.169907
rs2007190	9	4446722	C	T	0.140626	2.88141e-05	0.829664	0.188615
rs141352992	3	111900072	C	T	0.0141117	2.88442e-05	2.47387	0.56244
rs77718119	2	233428093	C	CT	0.31584	2.88565e-05	0.614058	0.139611
rs3111399	2	233429810	G	A	0.327578	2.9297e-05	0.612063	0.139283
rs2028368	2	4887124	G	A	0.373786	2.95154e-05	0.602343	0.137131
rs62315070	4	58935846	G	A	0.097683	2.95262e-05	0.991422	0.225715
rs79965543	8	69218858	C	G	0.0150243	2.95581e-05	2.36281	0.537969
rs2896553	11	11022853	C	G	0.325291	2.98406e-05	-0.593111	0.135117
rs790605	6	91105896	G	A	0.364078	3.04032e-05	0.59054	0.134681
rs79718660	14	40062365	T	A	0.0581068	3.05452e-05	1.24665	0.284395
rs541648	11	10974593	C	G	0.333932	3.05792e-05	0.594551	0.135642
rs11787177	8	128997240	T	C	0.375946	3.05992e-05	-0.700653	0.159855
rs35240945	16	25243386	C	CTT	0.318205	3.07088e-05	0.752617	0.171747
rs1656402	2	233426526	C	T	0.325243	3.07573e-05	0.605697	0.138233
rs17183320	14	75476753	A	G	0.0255825	3.08001e-05	1.8268	0.416947
rs112379465	14	50731500	G	A	0.0173107	3.08737e-05	2.28668	0.521986
rs6749955	2	233437917	G	T	0.324864	3.0895e-05	-0.608623	0.138938
rs12131718	1	23138465	G	A	0.319311	3.09764e-05	0.591547	0.135061
rs1190455	2	233435153	A	G	0.324723	3.10008e-05	-0.60682	0.138554
rs35097549	2	233423133	T	TA	0.324573	3.10726e-05	0.606301	0.138455
rs7551134	1	12213403	A	G	0.0254951	3.11005e-05	1.8575	0.424201
rs10601173	2	233426037	GAA	G	0.32518	3.11028e-05	0.605554	0.138292
2:233426760	2	233426760	C	CAAAAAAAAGT	0.325432	3.11591e-05	0.605762	0.138355
rs12496390	3	115400058	C	T	0.162567	3.11828e-05	-0.840941	0.192078
rs199712096	2	233426582	ATT	A	0.325136	3.1294e-05	0.605273	0.138279
rs1656401	2	233426601	A	G	0.325126	3.12949e-05	0.605255	0.138275
rs2573217	2	233427015	G	A	0.325102	3.13148e-05	0.605298	0.13829
rs2697780	2	233426857	C	T	0.325117	3.13153e-05	0.60527	0.138284
rs35596170	2	233426929	GATGA	G	0.325117	3.13153e-05	0.60527	0.138284
rs1656400	2	233427783	G	A	0.325082	3.13175e-05	0.605353	0.138303
rs1729246	2	233426816	T	G	0.32516	3.13177e-05	0.605217	0.138272
rs2077930	2	233425867	G	A	0.325136	3.13187e-05	0.605262	0.138282
rs2077975	2	233425877	C	A	0.325136	3.13187e-05	0.605262	0.138282
rs6492589	13	92822102	T	G	0.457742	3.13193e-05	-0.544571	0.124417
rs1656399	2	233427803	C	T	0.325068	3.13247e-05	0.605371	0.138309
rs2573216	2	233427057	A	G	0.325112	3.13255e-05	0.605278	0.138288
rs1656397	2	233428927	G	C	0.325053	3.13372e-05	0.60551	0.138344
rs1071997	2	233425541	T	C	0.325126	3.13691e-05	0.605254	0.138294
rs3108614	2	233425485	T	G	0.325126	3.13692e-05	0.605253	0.138294
rs1729251	2	233428518	G	A	0.325049	3.1383e-05	0.605382	0.138327
rs1729252	2	233428582	G	A	0.325048	3.1383e-05	0.605383	0.138327
rs144087866	20	51528154	T	TA	0.120243	3.13914e-05	-0.900502	0.205764
rs2077929	2	233425738	G	A	0.325131	3.13964e-05	0.605189	0.138286
rs1656395	2	233429254	A	G	0.32501	3.14032e-05	0.605476	0.138354
rs1729253	2	233428740	G	C	0.325049	3.14101e-05	0.605383	0.138334
rs3838535	2	233429757	C	CTG	0.324995	3.14131e-05	0.605522	0.138367
rs1729254	2	233428809	A	G	0.325044	3.14204e-05	0.605391	0.138339
rs3108615	2	233429700	C	A	0.325	3.1424e-05	0.60549	0.138362
rs3021411	2	233425224	G	A	0.325131	3.14299e-05	0.605191	0.138295
rs1656396	2	233429185	G	A	0.325019	3.14381e-05	0.60542	0.13835
rs2950878	2	233424954	C	T	0.325092	3.14605e-05	0.605218	0.13831
rs1190454	2	233435325	G	T	0.324806	3.15516e-05	-0.60625	0.138569
rs1210070	2	233423788	C	G	0.325102	3.15746e-05	0.60518	0.138331
rs1190438	2	233423259	G	T	0.325092	3.16177e-05	0.605191	0.138345
rs12416799	11	11008161	G	A	0.451485	3.16368e-05	-0.563226	0.128756
rs35053241	8	25830386	C	CTT	0.298611	3.16407e-05	0.707982	0.16185
rs1190439	2	233422390	G	A	0.325092	3.16705e-05	0.605204	0.138362
rs2413125	22	32912349	T	G	0.403636	3.16765e-05	0.641659	0.146697
rs35441143	2	233423928	A	AT	0.325092	3.16844e-05	0.605099	0.138341
rs1190442	2	233422205	T	G	0.325092	3.17015e-05	0.605191	0.138367
rs1190440	2	233422274	G	A	0.325087	3.1705e-05	0.605191	0.138367
rs4366554	12	73418485	C	A	0.286417	3.17356e-05	-0.605329	0.138407
rs2413127	22	32912357	T	G	0.403626	3.17582e-05	0.641383	0.146657
rs2413126	22	32912353	T	G	0.403679	3.17606e-05	0.641479	0.146679
rs4859982	4	168546900	T	C	0.340922	3.17765e-05	0.602794	0.137838
rs10743154	11	10992102	T	C	0.481485	3.17992e-05	-0.591153	0.135182
rs11179511	12	73421205	A	C	0.286408	3.18093e-05	-0.605238	0.138405
rs12825813	12	73422178	T	A	0.286408	3.18093e-05	-0.605238	0.138405
rs17112010	12	73420671	T	C	0.286408	3.18093e-05	-0.605238	0.138405
rs6761056	2	233437045	T	A	0.324543	3.19098e-05	-0.60669	0.138764
rs77986346	2	188890340	A	C	0.106223	3.21492e-05	-0.996599	0.228046
19:2490114	19	2490114	CTTTTTT	C	0.0324806	3.22886e-05	-1.89243	0.433146
rs72772103	16	9277291	T	C	0.049215	3.23785e-05	1.38674	0.317456
rs12732239	1	3484969	C	T	0.0316366	3.25495e-05	2.12688	0.487042
rs12744669	1	3484973	T	A	0.0316366	3.25495e-05	2.12688	0.487042
rs144629803	3	111906126	T	C	0.0139466	3.26706e-05	2.45768	0.562918
rs185216082	3	111900356	G	T	0.0139466	3.26706e-05	2.45768	0.562918
rs4125861	3	136038421	G	A	0.10185	3.27021e-05	0.891334	0.204167
rs61762560	3	124480728	G	A	0.0278977	3.27692e-05	1.92895	0.441898
rs80118266	4	168539470	A	C	0.379863	3.28667e-05	0.602117	0.137961
rs6870042	5	57239622	G	A	0.466267	3.2977e-05	-0.64015	0.146705
rs77183748	3	112020480	G	A	0.0139126	3.31146e-05	2.45592	0.56297
rs74555863	6	81829776	TG	T	0.296034	3.33316e-05	-0.576295	0.132156
rs790603	6	91103960	T	G	0.458427	3.33776e-05	0.602346	0.138142
rs16920161	10	66463972	A	G	0.0274612	3.35492e-05	2.30461	0.5287
rs1193288	8	19145800	G	A	0.203883	3.35675e-05	-0.742489	0.17034
rs141085342	12	129988543	G	A	0.284837	3.35771e-05	0.720848	0.165378
rs61945370	12	129988536	C	T	0.284842	3.35846e-05	0.720841	0.165379
rs61945371	12	129988540	A	G	0.284842	3.35846e-05	0.720841	0.165379
rs79612333	12	129988542	T	C	0.284842	3.35846e-05	0.720841	0.165379
rs146516051	3	136021425	C	T	0.102029	3.36924e-05	0.8887	0.203929
rs10513002	3	136054982	T	G	0.101942	3.37789e-05	0.88843	0.203898
rs112066868	3	136028054	C	T	0.101942	3.37789e-05	0.88843	0.203898
rs17265675	3	136045213	G	A	0.101942	3.37789e-05	0.88843	0.203898
rs17266364	3	136101180	C	T	0.101942	3.37789e-05	0.88843	0.203898
rs374645509	3	136057142	AATT	A	0.101942	3.37789e-05	0.88843	0.203898
rs56057807	3	136069408	G	A	0.101942	3.37789e-05	0.88843	0.203898
rs67452583	3	136044493	C	T	0.101942	3.37789e-05	0.88843	0.203898
rs67677899	3	136032095	G	A	0.101942	3.37789e-05	0.88843	0.203898
rs72229757	3	136018039	CAT	C	0.101942	3.37789e-05	0.88843	0.203898
rs1193289	8	19145451	C	T	0.203859	3.37893e-05	-0.742294	0.170362
rs113375712	3	135972167	G	A	0.101427	3.38704e-05	0.892467	0.204858
rs6487992	12	31636624	G	A	0.480612	3.40899e-05	-0.628974	0.144432
rs34109241	4	41107902	C	CA	0.337618	3.42261e-05	0.604857	0.138927
rs6951439	7	33599903	A	G	0.384287	3.42341e-05	0.574905	0.132049
rs7927806	11	114856972	C	T	0.194175	3.4329e-05	0.681072	0.156461
rs1493902	16	54729686	C	T	0.346508	3.43342e-05	0.641094	0.147278
rs28590539	4	3824221	C	T	0.466019	3.43669e-05	0.551789	0.126769
rs11179521	12	73436218	T	G	0.285922	3.43876e-05	-0.603488	0.138652
rs72759784	5	56344425	C	T	0.0181748	3.45667e-05	2.21939	0.510065
rs79099200	1	55384841	C	T	0.331212	3.46183e-05	-0.699333	0.160737
rs72759783	5	56344256	A	T	0.0181456	3.47868e-05	2.22201	0.510863
rs352412	8	28441952	T	G	0.362682	3.48959e-05	0.673699	0.154919
rs28565413	4	3824900	G	A	0.470699	3.51345e-05	0.557604	0.128276
rs574002	11	10973324	C	G	0.333068	3.51367e-05	0.589826	0.135689
rs143500588	3	30147014	C	T	0.0297282	3.53451e-05	1.74706	0.402052
rs138741966	17	55030584	A	G	0.0941825	3.54968e-05	1.16944	0.269193
rs11832908	12	15128899	T	C	0.446684	3.55558e-05	-0.625841	0.144077
rs6097155	20	51535897	A	C	0.101942	3.55934e-05	-0.944619	0.217478
rs17264828	3	277219	T	C	0.135922	3.57139e-05	0.85987	0.198007
rs575619	11	10973197	T	A	0.333374	3.57164e-05	0.589034	0.135641
rs658211	11	10973672	T	G	0.333374	3.57164e-05	0.589034	0.135641
rs672975	11	10972647	T	C	0.333369	3.57194e-05	0.589027	0.13564
rs673805	11	10972475	A	C	0.333369	3.57194e-05	0.589027	0.13564
rs76202212	2	3006197	C	T	0.0661512	3.58728e-05	-1.32152	0.304395
rs111274498	20	51538540	C	T	0.101869	3.59242e-05	-0.944595	0.217594
rs112170876	1	55383306	G	T	0.349271	3.60495e-05	-0.699387	0.161143
7:101859794	7	101859794	G	GCA	0.279466	3.60647e-05	0.697017	0.1606
rs74011664	15	46866678	G	A	0.0553738	3.61109e-05	-1.27369	0.293495
rs1868836	6	91113002	C	G	0.48018	3.61854e-05	0.591	0.136201
rs72713179	5	6874854	G	A	0.0488447	3.62712e-05	-1.3923	0.320911
rs139277139	3	30127041	T	C	0.0292913	3.63012e-05	1.74356	0.401895
rs139315762	3	30128555	A	G	0.0292913	3.63012e-05	1.74356	0.401895
rs146816121	20	16099481	T	TATC	0.148048	3.63317e-05	-0.821704	0.189414
rs6871106	5	57219811	T	C	0.46415	3.6419e-05	-0.636484	0.14674
rs1436628	8	87313345	G	C	0.289917	3.65418e-05	0.634763	0.146373
rs2917557	8	87314071	C	T	0.289917	3.65418e-05	0.634763	0.146373
rs1080170	8	87310108	C	T	0.289903	3.65541e-05	0.634772	0.146378
rs7822268	8	87306440	G	T	0.289888	3.65667e-05	0.634779	0.146383
rs7846635	8	87304281	G	A	0.289723	3.65959e-05	0.634992	0.146439
rs2760556	20	16127529	T	C	0.166341	3.70208e-05	-0.734806	0.169576
rs12401740	1	16056622	G	T	0.0162232	3.72488e-05	2.37414	0.5481
rs2413123	22	32912341	T	G	0.401241	3.727e-05	0.631983	0.145906
rs2413124	22	32912345	T	G	0.401391	3.7274e-05	0.632187	0.145954
rs12548328	8	87311219	G	A	0.290301	3.74397e-05	0.634749	0.146585
rs10770157	11	11026975	C	T	0.354578	3.75112e-05	-0.576638	0.133181
rs62150882	2	76037510	C	T	0.204782	3.75434e-05	0.722746	0.166935
rs1550095	2	233428448	C	G	0.32734	3.76218e-05	0.60368	0.139451
rs55807015	8	129003458	G	A	0.330796	3.76912e-05	-0.670443	0.154891
rs2232646	1	26496370	C	T	0.165049	3.77308e-05	-0.850197	0.196432
rs35527038	4	148970403	C	T	0.118476	3.78588e-05	0.847629	0.195879
rs6766301	3	278077	T	C	0.162689	3.79119e-05	0.769817	0.177912
rs12321587	12	73396130	G	T	0.281791	3.79566e-05	-0.59869	0.138373
rs1846448	3	273950	G	A	0.163248	3.79788e-05	0.766276	0.177113
rs79651263	12	115527101	G	A	0.11165	3.84788e-05	0.841921	0.194752
rs10061849	5	57225493	C	T	0.466019	3.85821e-05	-0.633084	0.146468
rs144700605	8	28442723	ATTT	A	0.330676	3.86505e-05	0.672326	0.155564
rs904770	16	56702000	T	C	0.176351	3.88411e-05	0.748456	0.17323
rs139400471	17	11730290	C	T	0.0154612	3.89238e-05	2.62598	0.607862
rs71434911	13	60896428	G	A	0.0166311	3.89737e-05	2.46852	0.571459
rs12317343	12	73399388	G	C	0.281592	3.89949e-05	-0.598074	0.138458
rs187453635	15	27746288	A	G	0.047098	3.90858e-05	1.77693	0.411429
rs12818906	12	73399945	G	T	0.281578	3.91648e-05	-0.597956	0.138467
rs12819077	12	73400004	G	C	0.281578	3.91648e-05	-0.597956	0.138467
rs7137406	12	31620771	G	T	0.476339	3.92547e-05	-0.619884	0.143565
rs11051437	12	31609520	T	C	0.476869	3.93154e-05	-0.618931	0.143358
rs11051439	12	31614247	G	A	0.476851	3.93266e-05	-0.618953	0.143365
rs10771838	12	31615694	G	A	0.47684	3.93332e-05	-0.618965	0.14337
rs112689231	12	31616224	CCAA	C	0.47684	3.93332e-05	-0.618965	0.14337
rs3844573	12	31616907	G	A	0.476835	3.93362e-05	-0.618971	0.143372
rs7135856	12	31616560	T	C	0.476835	3.93362e-05	-0.618971	0.143372
rs12622085	2	170162682	A	G	0.255142	3.93545e-05	0.647146	0.149902
rs12494871	3	276528	A	G	0.141583	3.94074e-05	0.851354	0.19722
rs12643213	4	186942380	G	A	0.470874	3.94578e-05	-0.560802	0.129923
rs7977453	12	31618089	C	T	0.476718	3.94606e-05	-0.619027	0.143412
rs10689754	2	4827314	C	CTT	0.270243	3.9574e-05	0.672807	0.155899
rs4881313	10	487973	T	C	0.436893	3.9609e-05	-0.587471	0.136133
rs7954023	12	31619925	A	C	0.476524	3.96119e-05	-0.619201	0.143486
rs12426598	12	15670180	A	C	0.39831	3.96636e-05	-0.529101	0.122617
rs7136943	12	31620536	C	T	0.476462	3.96669e-05	-0.619247	0.143509
rs2171237	11	11030684	C	T	0.359223	3.96894e-05	-0.590305	0.136806
rs79311134	22	46768633	G	A	0.060767	3.9693e-05	1.12782	0.26138
rs28419502	4	3824252	A	T	0.470752	3.98583e-05	0.55059	0.127635
rs10843955	12	31623291	A	G	0.476247	3.98812e-05	-0.619367	0.143584
rs7941768	11	10995179	T	C	0.431481	3.99472e-05	-0.613137	0.142154
rs12297772	12	73402712	G	A	0.281505	4.00269e-05	-0.597364	0.138514
rs13041529	20	50497907	T	C	0.280948	4.01172e-05	-0.613337	0.142237
rs12915429	15	82105900	A	G	0.213592	4.01175e-05	0.679063	0.15748
rs6985427	8	87302745	C	T	0.291859	4.01336e-05	0.627698	0.145571
rs34332688	2	76036654	C	T	0.209927	4.01651e-05	0.716863	0.166258
rs4860502	4	64002137	G	A	0.276782	4.03574e-05	-0.622667	0.144454
rs12299717	12	73404039	C	T	0.281583	4.0398e-05	-0.597001	0.138508
rs2856117	11	1071067	G	T	0.212515	4.04297e-05	-0.697881	0.16192
rs139846668	5	56342170	AAAC	A	0.0318835	4.04691e-05	1.80701	0.419282
rs2302687	12	15672785	G	A	0.401923	4.05014e-05	-0.514053	0.119282
rs10743757	12	31643093	C	T	0.475728	4.0531e-05	-0.619446	0.143744
rs35162346	12	31643077	CA	C	0.475728	4.0531e-05	-0.619446	0.143744
rs35235957	12	31642688	GTA	G	0.475728	4.0531e-05	-0.619446	0.143744
rs35381654	16	8015362	AT	A	0.401241	4.05451e-05	-0.600003	0.139235
rs75550030	11	85549648	G	C	0.0324951	4.05606e-05	1.62835	0.37788
rs11921071	3	136945570	C	T	0.163631	4.05811e-05	0.771366	0.179011
rs10956401	8	129002419	G	A	0.332136	4.06183e-05	-0.671645	0.155878
rs4655119	1	23141119	G	A	0.32555	4.067e-05	0.57658	0.133825
rs61844525	10	6777583	C	T	0.0130874	4.07349e-05	2.784	0.646233
rs11179507	12	73408299	A	G	0.281553	4.07528e-05	-0.596761	0.138526
rs11504299	12	73405013	G	A	0.281553	4.07528e-05	-0.596761	0.138526
rs2885280	12	73412222	C	A	0.281553	4.07528e-05	-0.596761	0.138526
rs67083632	12	73412169	CAAG	C	0.281553	4.07528e-05	-0.596761	0.138526
rs9783525	12	73407490	G	T	0.281553	4.07528e-05	-0.596761	0.138526
rs60767009	5	56345879	C	T	0.0338689	4.07616e-05	1.70106	0.394872
rs67182863	12	73423784	CTACAT	C	0.281549	4.07856e-05	-0.596743	0.138529
rs10039277	5	6876175	G	A	0.0483447	4.08154e-05	-1.39636	0.324169
22:46781606	22	46781606	G	A	0.0980051	4.088e-05	0.945296	0.219474
rs12300121	12	73404629	G	T	0.281505	4.10692e-05	-0.596593	0.138553
rs1190435	2	233424106	A	G	0.31885	4.11122e-05	0.605011	0.140517
rs1190436	2	233424096	G	A	0.31885	4.11122e-05	0.605011	0.140517
rs2880817	2	233453705	G	A	0.330637	4.12699e-05	-0.605177	0.140589
rs4860035	4	168547016	C	T	0.335959	4.13105e-05	0.593892	0.137975
rs1000373	21	41556414	A	G	0.5	4.1323e-05	0.5514	0.128106
rs4282548	8	87270792	A	T	0.286524	4.14332e-05	0.631158	0.146659
rs13277670	8	87259920	T	G	0.286481	4.14517e-05	0.631104	0.146651
rs9283958	8	87253048	T	C	0.286476	4.14693e-05	0.631086	0.14665
11:2354537	11	2354537	A	C	0.0551019	4.15949e-05	1.53987	0.357898
11:2354538	11	2354538	T	C	0.0551019	4.15949e-05	1.53987	0.357898
rs10103229	8	87248954	T	C	0.286417	4.16824e-05	0.630871	0.146647
rs11676437	2	233453065	A	G	0.330674	4.16972e-05	-0.604583	0.140539
rs58979326	5	56345675	T	C	0.033816	4.17313e-05	1.70329	0.39596
rs11709854	3	268981	G	C	0.164184	4.18304e-05	0.7559	0.175748
rs117747807	15	62912388	G	A	0.0136699	4.18584e-05	2.84479	0.661447
rs13377660	12	73434068	C	T	0.281369	4.18992e-05	-0.596192	0.138629
rs74199632	1	116509951	T	A	0.121442	4.19594e-05	0.781608	0.181759
rs12864715	13	60879767	C	A	0.0163241	4.22051e-05	2.49823	0.58116
rs12865915	13	60879829	T	C	0.0163241	4.22051e-05	2.49823	0.58116
rs521638	6	128988057	A	G	0.359699	4.23418e-05	-0.600099	0.139628
rs117295812	7	141876870	G	T	0.0260146	4.24717e-05	-2.10614	0.490137
rs141039076	5	56345475	G	A	0.0337718	4.25434e-05	1.70527	0.396889
rs146607950	5	56345474	T	C	0.0337718	4.25434e-05	1.70527	0.396889
rs732392	11	11007971	T	G	0.334951	4.25958e-05	-0.559275	0.130177
rs114760638	5	56345459	G	A	0.033767	4.26139e-05	1.70544	0.396969
rs71434908	13	60861974	T	G	0.0162621	4.2614e-05	2.537	0.590529
rs736324	5	132558754	G	T	0.106796	4.26267e-05	-0.915912	0.213198
rs71611837	4	190473115	C	T	0.231296	4.26701e-05	-0.793397	0.184691
rs55671086	4	170835188	T	G	0.339209	4.29176e-05	-0.613069	0.142764
rs56075724	9	132096417	C	A	0.0443689	4.298e-05	1.27979	0.298047
rs71502653	8	87299919	G	A	0.286757	4.3041e-05	0.630382	0.146822
rs67440923	17	72426362	G	A	0.0722268	4.30525e-05	-1.13465	0.264277
rs11437993	17	48039527	A	AT	0.133641	4.32276e-05	1.02251	0.238215
rs72759786	5	56345122	G	A	0.0337213	4.35048e-05	1.71014	0.398569
rs1546083	6	119062473	A	G	0.397825	4.36452e-05	0.60706	0.141511
rs56296879	4	170835446	C	T	0.331573	4.36483e-05	-0.611884	0.142636
rs16886687	5	56345233	T	C	0.0337136	4.36684e-05	1.70746	0.398039
rs10563515	9	24974164	AT	A	0.242264	4.36885e-05	-0.679501	0.158408
rs72759788	5	56345129	T	C	0.0337379	4.37566e-05	1.70887	0.398416
rs72759785	5	56345094	A	G	0.0337334	4.38843e-05	1.70873	0.398454
rs73228040	3	136301950	T	C	0.0908544	4.41365e-05	0.916987	0.213906
rs7963985	12	73434783	A	G	0.281529	4.41926e-05	-0.59508	0.138825
rs139709621	5	56344900	C	CA	0.0336796	4.4302e-05	1.70886	0.398718
rs45604542	22	46794475	T	C	0.0579126	4.44477e-05	1.12919	0.263519
rs10197021	2	144347964	C	T	0.26433	4.45144e-05	-0.656291	0.153174
rs554192	18	55784763	A	G	0.367499	4.45256e-05	0.665758	0.155386
rs34860622	12	31962990	C	CT	0.14135	4.46788e-05	-0.827722	0.193228
rs28490245	4	3824679	C	G	0.461463	4.5245e-05	0.54825	0.128086
rs77528508	17	72426998	C	G	0.0721893	4.53012e-05	-1.13311	0.264746
rs78605588	4	190472743	A	C	0.222867	4.56144e-05	-0.810981	0.189563
rs4706367	6	91112654	A	C	0.47978	4.56488e-05	0.586065	0.136996
rs78208680	4	140949303	T	C	0.0598938	4.56797e-05	-1.26817	0.296455
rs4662343	2	144343304	T	A	0.264058	4.56913e-05	-0.656437	0.153455
rs4662342	2	144342976	T	C	0.264039	4.57796e-05	-0.656441	0.153474
rs201577848	2	65848028	ATTTTTTT	A	0.0367961	4.57886e-05	-1.51534	0.354286
rs34649103	2	233423964	A	AG	0.383407	4.59234e-05	0.595703	0.139301
rs34023581	1	110178301	G	GA	0.465142	4.59792e-05	0.586159	0.137079
rs13357801	5	6877216	G	A	0.0478447	4.60681e-05	-1.39984	0.327405
rs55858917	1	201425254	C	CT	0.44717	4.6284e-05	-0.599783	0.140323
rs191800028	17	19451137	G	A	0.0691311	4.63004e-05	1.13749	0.266129
rs62296070	4	1032214	G	T	0.0389369	4.65574e-05	1.48316	0.347122
rs4912149	1	20057169	T	C	0.0572097	4.68037e-05	-1.19017	0.27864
rs2514438	11	114804248	C	G	0.25217	4.69169e-05	-0.64549	0.151143
rs7913636	10	73807414	T	C	0.413248	4.693e-05	0.563175	0.131871
rs2072540	12	15677352	G	A	0.403121	4.70694e-05	-0.505178	0.118313
rs1878147	12	73439312	C	T	0.280621	4.71225e-05	-0.593377	0.138979
rs960666	12	15677992	A	T	0.403073	4.71295e-05	-0.50499	0.118278
rs74462511	22	30810754	A	T	0.0177621	4.73531e-05	2.45646	0.575519
rs200635321	12	19198998	TA	T	0.0396214	4.7431e-05	1.60296	0.375591
6:167596825	6	167596825	G	T	0.0172862	4.7433e-05	-2.57455	0.60325
rs1923116	20	51544356	T	C	0.101704	4.76167e-05	-0.946082	0.221732
rs11326703	8	19202286	CT	C	0.192563	4.77261e-05	-0.730506	0.171232
rs12105771	2	76075050	A	T	0.217262	4.78528e-05	0.677976	0.158945
rs769664	4	140867682	C	T	0.245461	4.81033e-05	0.662989	0.155482
rs1885359	22	28011067	G	A	0.368932	4.81106e-05	-0.612654	0.143679
rs56931787	7	99603723	A	T	0.431359	4.81349e-05	-0.605282	0.141955
rs76033379	22	46765878	G	A	0.0603398	4.85128e-05	1.12039	0.262887
rs2817873	1	23138458	A	G	0.396932	4.87135e-05	0.631447	0.148201
rs7602269	2	199507941	A	G	0.41886	4.87857e-05	0.620254	0.145587
rs1496231	11	43285881	T	C	0.0873786	4.89766e-05	0.92875	0.218051
4:1582285	4	1582285	A	ACCTCCCGCCCTAGGCCCCG	0.415196	4.91388e-05	-0.588216	0.138129
rs150266265	9	102248835	T	C	0.365774	4.92806e-05	-0.641252	0.150611
rs13259928	8	38456527	C	T	0.361402	4.94537e-05	-0.574025	0.134851
rs60367294	18	72101232	C	T	0.182175	4.94698e-05	-0.681861	0.160187
rs4424121	6	119048567	C	T	0.356971	4.9605e-05	0.605176	0.142196
rs11786130	8	129004975	G	A	0.330485	4.99052e-05	-0.653355	0.153574
rs1396298	6	129003433	T	C	0.330757	5.00087e-05	-0.605266	0.142289
rs377014222	20	52529618	C	T	0.475679	5.00853e-05	0.638105	0.150023
rs76642100	13	60856044	A	G	0.0161068	5.01728e-05	2.54631	0.598721
rs62425863	6	129021991	G	A	0.333723	5.02111e-05	-0.645934	0.151888
rs10666351	4	41134058	A	AAAAT	0.214165	5.02474e-05	-0.7785	0.183068
rs55815713	6	81799069	G	T	0.130481	5.02977e-05	-0.75053	0.176502
rs6938376	6	129000193	A	G	0.332976	5.03795e-05	-0.607916	0.142978
rs9372899	6	129019885	C	T	0.333621	5.04495e-05	-0.645517	0.151834
rs790598	6	91102320	A	C	0.452621	5.04718e-05	0.594498	0.139838
rs146710164	2	199552561	A	G	0.387461	5.05688e-05	0.629132	0.148002
rs72761707	5	56380422	A	G	0.0143592	5.0679e-05	2.52226	0.593437
rs997007	1	18566990	C	G	0.220543	5.09184e-05	0.779132	0.183369
rs145777984	3	128748578	C	T	0.0741311	5.09313e-05	-1.33288	0.3137
rs56908120	10	38971974	G	GA	0.0532373	5.10394e-05	-1.83263	0.431375
3:136316633	3	136316633	C	CT	0.124078	5.10864e-05	0.765005	0.180081
rs35939799	12	31612147	G	GA	0.397223	5.11102e-05	-0.700313	0.164857
rs6750323	2	144318169	T	C	0.262694	5.12075e-05	-0.660261	0.155447
rs35741918	6	119057620	ACT	A	0.354383	5.12555e-05	0.598065	0.140813
rs1190437	2	233423796	C	G	0.319287	5.13738e-05	0.590375	0.139022
rs794880	6	119055873	G	A	0.354369	5.13778e-05	0.597966	0.14081
rs1254194	1	236399442	G	T	0.393553	5.14386e-05	-0.600517	0.141422
rs79583183	19	53569523	T	G	0.154514	5.20045e-05	-0.702707	0.165601
rs143191031	9	102248833	T	C	0.365552	5.20634e-05	-0.639572	0.150733
rs138991661	2	144315357	GA	G	0.262578	5.23829e-05	-0.659323	0.155447
rs75204650	2	144315360	G	T	0.262578	5.23829e-05	-0.659323	0.155447
rs9992792	4	168532684	A	T	0.308604	5.23972e-05	0.589108	0.138895
rs1478237	4	168533309	T	C	0.308599	5.24235e-05	0.589095	0.138897
7:134066169	7	134066169	CT	C	0.173968	5.24243e-05	0.950889	0.2242
rs6800651	3	157273190	A	G	0.22399	5.25015e-05	-0.659186	0.155437
rs6800767	3	157273325	A	G	0.22399	5.25015e-05	-0.659186	0.155437
rs11687833	2	199499356	C	T	0.35924	5.26635e-05	0.66717	0.15735
rs1316254	4	168526430	T	C	0.317925	5.28951e-05	0.597706	0.141006
rs12359390	10	72040425	T	C	0.21365	5.29079e-05	-0.646956	0.152627
rs9385468	6	128999267	C	A	0.330199	5.2909e-05	-0.602111	0.142047
rs12191852	6	128998678	C	T	0.330097	5.30962e-05	-0.60205	0.142065
rs1396297	6	129003449	G	A	0.330097	5.30962e-05	-0.60205	0.142065
rs4897269	6	129001463	A	G	0.330097	5.30962e-05	-0.60205	0.142065
rs6926043	6	128998161	C	T	0.330112	5.31364e-05	-0.602058	0.142073
rs9388660	6	128996342	G	A	0.33015	5.31863e-05	-0.602115	0.142095
rs113729849	4	117608004	T	A	0.397893	5.3203e-05	0.607945	0.143474
rs1876578	6	128996081	G	T	0.330155	5.32144e-05	-0.602108	0.142098
rs972997	6	128994391	C	T	0.330165	5.32269e-05	-0.602123	0.142104
rs2202776	6	128993178	G	A	0.33017	5.3255e-05	-0.602116	0.142107
rs73983036	2	207343479	A	G	0.0439126	5.33027e-05	-1.37147	0.323702
rs111483664	15	96679391	C	T	0.0152864	5.33167e-05	2.22483	0.525126
rs11306280	8	87331731	CT	C	0.3706	5.35194e-05	0.58544	0.138214
rs77915986	8	117465859	T	G	0.0833738	5.36043e-05	-0.956488	0.225836
rs62514692	8	117465714	T	G	0.083369	5.36523e-05	-0.956431	0.225835
rs1968824	3	162261021	A	G	0.374684	5.37921e-05	-0.554103	0.130858
rs73230065	3	136467355	C	T	0.150277	5.38381e-05	0.742134	0.175273
rs72759793	5	56361215	A	G	0.0150485	5.39388e-05	2.46848	0.58306
rs6799988	3	157255387	G	T	0.224602	5.40503e-05	-0.65839	0.155533
rs12784083	10	72039219	T	G	0.213636	5.40762e-05	-0.6456	0.152516
rs12277559	11	81241083	C	G	0.257403	5.42378e-05	-0.641856	0.15166
rs112524253	8	69197826	C	T	0.0155388	5.43455e-05	2.289	0.540922
rs60521821	2	144311690	C	A	0.262383	5.44344e-05	-0.657712	0.155442
rs2289634	3	157293586	G	A	0.223286	5.44365e-05	-0.657702	0.15544
rs7548728	1	4827040	G	A	0.20383	5.46442e-05	0.743984	0.175874
rs9426502	1	4826505	G	A	0.20383	5.46442e-05	0.743984	0.175874
rs443850	1	4821297	C	T	0.203811	5.46553e-05	0.744105	0.175905
rs9426481	1	4821588	G	T	0.203811	5.46553e-05	0.744105	0.175905
rs57646199	1	4825892	C	T	0.203825	5.46629e-05	0.74401	0.175884
rs958448	10	72038835	C	T	0.213621	5.46688e-05	-0.644919	0.15246
rs425005	1	4824063	C	A	0.20382	5.46815e-05	0.744036	0.175894
rs9834772	3	157290908	T	G	0.223301	5.47087e-05	-0.657288	0.155391
rs35435630	3	162263454	GA	G	0.416675	5.47523e-05	-0.548385	0.129652
rs2009882	14	83261763	G	A	0.441748	5.48647e-05	-0.537699	0.127142
rs112097187	17	7266098	T	C	0.117383	5.49937e-05	-1.02005	0.241232
rs6717273	2	144308973	C	T	0.262277	5.56139e-05	-0.656801	0.155437
rs6745691	2	144309026	A	G	0.262277	5.56139e-05	-0.656801	0.155437
rs1663045	18	55785081	T	C	0.365381	5.56538e-05	0.656115	0.155281
rs72619595	3	239921	C	A	0.490131	5.57517e-05	-0.593664	0.140517
rs117442408	12	19146376	A	G	0.0406845	5.57622e-05	1.53322	0.362909
rs199618215	9	104569491	AT	GT	0.0196408	5.5776e-05	2.13303	0.50489
rs117160646	22	46812289	T	C	0.0570825	5.57828e-05	1.13831	0.26944
rs35131822	20	15996177	T	A	0.0749854	5.57878e-05	-1.02811	0.243358
rs2477599	1	236413230	T	A	0.402811	5.58137e-05	-0.56648	0.134092
rs12492441	3	162265559	T	C	0.417442	5.58397e-05	-0.547114	0.129512
rs151070548	16	89142225	TC	T	0.0431296	5.60175e-05	1.5646	0.370445
rs62330414	4	155465932	A	G	0.282051	5.60263e-05	-0.69547	0.164665
rs208253	20	41414516	A	G	0.234117	5.60849e-05	-0.660147	0.156312
rs12546439	8	613232	C	T	0.403277	5.60869e-05	-0.579057	0.137111
rs4890487	18	42230172	C	A	0.354369	5.61308e-05	-0.540817	0.128063
rs7679991	4	155466188	A	C	0.282029	5.61994e-05	-0.695446	0.164691
rs12492032	3	162263596	C	G	0.373786	5.6356e-05	-0.551574	0.130643
rs1478137	3	162262746	C	A	0.373786	5.6356e-05	-0.551574	0.130643
rs112548485	11	81240569	C	T	0.2575	5.63618e-05	-0.640729	0.151761
rs2817872	1	23139126	C	T	0.498908	5.63838e-05	0.567577	0.134438
rs11715973	3	334507	T	C	0.239789	5.64002e-05	0.614855	0.145639
rs749855	3	14387154	T	C	0.291262	5.64235e-05	0.613571	0.145339
rs11901865	2	188829691	A	G	0.11165	5.64256e-05	-0.924821	0.219066
rs67692166	3	135970704	C	A	0.0998107	5.64637e-05	0.879366	0.208308
rs62228294	3	277407	A	T	0.167383	5.65049e-05	0.746865	0.176929
rs35300830	2	233456161	AAG	A	0.481893	5.65488e-05	-0.51829	0.122786
rs3788462	22	32977284	C	T	0.499743	5.65546e-05	0.601718	0.142552
rs7568950	2	233456253	T	C	0.492441	5.65642e-05	-0.522103	0.123692
rs2463184	1	236389130	A	G	0.400364	5.67534e-05	0.567961	0.134585
rs1630318	1	236424592	G	A	0.402374	5.68575e-05	-0.565597	0.13404
rs34703663	2	76086552	C	A	0.218583	5.69511e-05	0.670156	0.158836
rs72638313	4	68036556	C	T	0.13083	5.69853e-05	0.881466	0.208927
rs35582389	2	199528836	CT	C	0.420124	5.69925e-05	0.627867	0.148819
rs72759780	5	56342394	G	A	0.0334175	5.70451e-05	1.73021	0.410124
rs73028384	19	38716700	T	C	0.138234	5.70478e-05	-0.881683	0.208993
rs10084340	2	144303318	A	G	0.262136	5.72269e-05	-0.655574	0.155427
rs699756	1	116487974	A	G	0.347782	5.72443e-05	0.536782	0.127266
rs17142516	11	81240323	T	A	0.257553	5.7431e-05	-0.640168	0.151809
rs10084164	2	144302613	G	T	0.262155	5.74586e-05	-0.655443	0.155436
rs1555565	20	15994372	G	A	0.0757233	5.75041e-05	-1.02127	0.242202
rs114680078	2	173832366	A	G	0.0192427	5.75444e-05	2.77243	0.657534
rs2463201	1	236405497	T	C	0.40065	5.755e-05	-0.568868	0.134918
rs34381462	4	64062742	A	AT	0.489216	5.76206e-05	-0.538098	0.127631
rs1600093	3	162268642	G	C	0.417262	5.77221e-05	-0.546274	0.129584
rs34589426	20	15993871	A	G	0.0757961	5.77236e-05	-1.02051	0.242081
rs148093176	11	43226690	G	A	0.0511311	5.77855e-05	1.16149	0.275542
rs6441517	3	162269406	C	T	0.417252	5.78204e-05	-0.546231	0.129588
rs76413845	9	104568169	A	G	0.0193883	5.78454e-05	2.11785	0.502453
rs72759802	5	56376901	A	T	0.0148447	5.7891e-05	2.46361	0.584514
rs4860034	4	168546992	C	T	0.344263	5.78924e-05	0.577977	0.13713
rs1815517	1	26528433	G	A	0.250184	5.79156e-05	-0.656315	0.155721
rs1600092	3	162269677	T	C	0.417243	5.7919e-05	-0.546189	0.129592
rs34023808	3	162269723	C	CG	0.417243	5.7919e-05	-0.546189	0.129592
rs77369553	2	185401911	A	G	0.0385534	5.79613e-05	-1.29607	0.307527
rs11452852	4	88064756	C	CA	0.437446	5.80575e-05	0.552385	0.131082
rs142599986	2	185347541	C	T	0.0384854	5.80867e-05	-1.29757	0.307927
rs10956402	8	129005467	C	A	0.330107	5.81703e-05	-0.646307	0.153389
rs79447514	22	46815073	C	T	0.0580728	5.81963e-05	1.11633	0.264949
rs12415629	10	66460157	C	T	0.0261796	5.82848e-05	2.28704	0.542853
rs72759779	5	56342321	T	C	0.0333738	5.82985e-05	1.73086	0.410843
rs16977176	17	70321327	G	A	0.368932	5.83684e-05	-0.595188	0.141287
rs111418844	5	101988110	C	T	0.0194175	5.83965e-05	-1.96519	0.466516
rs111990103	5	101988589	A	G	0.0194175	5.83965e-05	-1.96519	0.466516
rs74179797	20	15992161	G	A	0.0760437	5.84937e-05	-1.01781	0.241643
rs66544354	20	15992173	G	A	0.0760388	5.85556e-05	-1.01776	0.241646
rs10879527	12	73382292	T	A	0.371951	5.8657e-05	0.534873	0.127009
rs809847	6	91102151	T	C	0.453709	5.87974e-05	0.586525	0.139295
rs1484920	2	146333294	C	T	0.22365	5.88916e-05	-0.729556	0.173282
rs6026557	20	57420401	C	A	0.445291	5.89005e-05	-0.522317	0.12406
rs62296071	4	1034394	C	G	0.0398155	5.89018e-05	1.45486	0.345559
rs9591072	13	48107238	A	G	0.043665	5.89064e-05	1.33875	0.317979
rs9591075	13	48116530	G	T	0.0436893	5.8943e-05	1.33794	0.3178
rs113042475	4	1030583	C	T	0.0432864	5.89724e-05	1.46513	0.348024
rs78041296	5	55079666	GT	G	0.252497	5.89893e-05	-0.68021	0.161578
rs60198817	4	155471164	C	G	0.281578	5.90181e-05	-0.69526	0.165158
rs139486814	17	72429390	G	GT	0.0719757	5.9043e-05	-1.12082	0.266257
rs73145888	12	73366204	G	A	0.155738	5.90619e-05	0.684591	0.162632
rs112630715	10	63826995	C	T	0.0156408	5.90904e-05	2.41218	0.573055
rs35503108	8	87274871	ATT	A	0.302005	5.92196e-05	0.59428	0.141201
rs375631747	1	236394392	TATTG	T	0.402437	5.9491e-05	-0.562481	0.133685
rs114273196	13	48123831	T	A	0.0437913	5.9569e-05	1.33754	0.317917
rs17656020	11	110836047	T	C	0.0318252	5.95896e-05	1.6916	0.402084
rs144965107	13	31886177	A	G	0.029184	5.96011e-05	2.30006	0.546718
10:93303063	10	93303063	A	G	0.00943689	5.96776e-05	3.4514	0.820457
rs111943900	3	136468751	TA	T	0.118218	5.97556e-05	0.792978	0.18852
rs66505824	5	54738492	AT	A	0.413116	6.00368e-05	0.6733	0.160116
rs10999231	10	72035901	C	T	0.213592	6.00404e-05	-0.638659	0.151878
rs73224201	3	136158406	C	T	0.0920583	6.01251e-05	0.89435	0.212703
rs9402063	6	129009593	C	T	0.325243	6.01424e-05	-0.587376	0.139698
rs1732257	12	52806639	G	C	0.229049	6.02092e-05	0.70176	0.166914
rs6735117	2	76095235	G	A	0.219374	6.0295e-05	0.670489	0.159491
rs79319702	19	53568190	G	A	0.15383	6.03228e-05	-0.70353	0.167355
rs13393754	2	199518159	C	T	0.440649	6.03986e-05	0.582738	0.138632
rs5894328	8	117464739	T	TA	0.082481	6.05073e-05	-0.958252	0.227992
rs4659636	1	236396335	C	T	0.402913	6.05572e-05	-0.561042	0.133493
rs309729	4	177396008	G	A	0.393204	6.05965e-05	-0.55919	0.133058
rs7601948	2	199520605	G	A	0.429908	6.06074e-05	0.595596	0.141722
20:51538456	20	51538456	C	CA	0.105617	6.06198e-05	-0.941179	0.223957
rs309730	4	177395126	T	C	0.393194	6.06349e-05	-0.559171	0.133059
rs2071172	11	1073227	G	A	0.191097	6.08445e-05	-0.647748	0.15417
rs12855963	13	98270721	A	G	0.299495	6.1008e-05	0.705964	0.168055
rs140691039	3	140555530	T	C	0.0320583	6.10111e-05	1.37287	0.326812
rs2213460	22	49637958	T	G	0.314267	6.11681e-05	0.595746	0.141841
rs79015628	22	46793479	G	A	0.0582573	6.13192e-05	1.10556	0.263265
rs55780321	22	46811567	C	T	0.0578981	6.13614e-05	1.11272	0.26498
rs12686313	9	4445442	C	A	0.137248	6.14066e-05	0.813983	0.193849
rs10999230	10	72035740	C	T	0.213709	6.14099e-05	-0.63812	0.151968
rs12433883	14	38456162	A	C	0.0766895	6.14228e-05	-1.12699	0.268396
rs2098108	19	17896292	A	G	0.0925352	6.14558e-05	-1.11998	0.266734
rs76724047	1	75888921	C	T	0.0261845	6.1494e-05	1.80495	0.429886
rs34300874	1	23141818	T	G	0.394087	6.1598e-05	-0.621079	0.147939
rs2463185	1	236396811	C	A	0.40383	6.16455e-05	-0.561183	0.133678
rs790608	6	91106994	T	C	0.455184	6.16541e-05	0.583569	0.139012
rs790601	6	91103008	G	A	0.45482	6.17076e-05	0.583463	0.138994
rs200736784	5	101636655	G	GA	0.0195049	6.17548e-05	-1.95925	0.466763
rs790602	6	91103706	G	A	0.454927	6.18615e-05	0.583161	0.138945
rs62403466	6	24221098	A	G	0.478057	6.1862e-05	0.728158	0.173492
rs4247374	19	7252756	C	T	0.0497191	6.20614e-05	1.56465	0.372873
rs9812747	3	157306256	C	T	0.224748	6.22111e-05	-0.655727	0.156291
rs117562354	22	46813336	C	T	0.0576505	6.23359e-05	1.12278	0.267645
16:20516558	16	20516558	AAACAAC	AAACAACAAC	0.27701	6.23466e-05	-0.647278	0.154298
rs62201517	20	36900043	C	T	0.0576468	6.23609e-05	1.58087	0.376855
4:1059758	4	1059758	G	A	0.0138204	6.23919e-05	2.4817	0.591616
4:1059761	4	1059761	C	T	0.0138204	6.23919e-05	2.4817	0.591616
rs66528444	17	70390555	T	G	0.119257	6.24239e-05	-0.8073	0.192459
rs6798137	3	136493476	C	T	0.26182	6.24352e-05	0.628007	0.149718
rs112222623	22	46792260	G	A	0.0587427	6.2465e-05	1.10491	0.26342
rs4446215	3	69194600	C	T	0.126214	6.25891e-05	-0.944785	0.225274
1:75929926	1	75929926	A	G	0.0290097	6.26316e-05	1.63543	0.389967
rs7638543	3	69194193	A	G	0.126306	6.27263e-05	-0.944704	0.225286
rs74751049	14	38419105	G	A	0.0853835	6.28116e-05	-1.0745	0.256261
rs35628277	17	70387417	A	C	0.119248	6.28512e-05	-0.80653	0.19236
rs10432330	2	146319963	C	T	0.0958206	6.28895e-05	0.9259	0.220838
rs7635939	3	69193674	A	T	0.126427	6.29453e-05	-0.944535	0.225296
rs113530356	22	46789709	C	G	0.0582427	6.30106e-05	1.10397	0.263344
rs7098280	10	12933866	C	T	0.359165	6.30277e-05	-0.633058	0.151013
rs2953517	8	87332013	C	T	0.364291	6.30279e-05	0.56564	0.134931
rs992005	2	199504765	C	G	0.390801	6.30286e-05	0.631416	0.150622
rs1888666	10	12933952	A	T	0.359262	6.30831e-05	-0.632889	0.150981
rs1888665	10	12933926	C	A	0.359223	6.32553e-05	-0.632669	0.150955
rs61969228	13	111244571	C	T	0.0974903	6.33191e-05	-0.862399	0.205782
rs141377008	12	2547220	ATGG	A	0.0721149	6.33911e-05	-1.22735	0.292887
rs8138290	22	46786808	C	A	0.0581408	6.35166e-05	1.10347	0.263356
rs9459595	6	166575335	C	T	0.204078	6.3575e-05	0.668897	0.159651
rs7003059	8	87330713	C	T	0.364078	6.36275e-05	0.565131	0.134891
rs144654020	4	1059704	G	A	0.0141602	6.39058e-05	2.48043	0.59222
rs2762943	20	52790786	T	G	0.0503592	6.39469e-05	-1.25304	0.299184
2:17571291	2	17571291	C	T	0.220242	6.39703e-05	0.792084	0.189128
rs116241272	5	102057150	C	T	0.0194029	6.40004e-05	-1.96433	0.469041
rs111323206	3	135949806	C	G	0.0864757	6.40694e-05	0.91034	0.217385
rs144541729	2	170721697	A	AT	0.0828738	6.41018e-05	0.952257	0.227402
rs6439656	3	136486228	G	A	0.261956	6.41824e-05	0.626037	0.149512
rs2762942	20	52788925	G	A	0.0504854	6.4195e-05	-1.25143	0.298875
rs1809194	2	199498921	C	T	0.389718	6.43483e-05	0.633461	0.15131
rs10931822	2	199514757	G	T	0.430515	6.44068e-05	0.606262	0.144822
rs184559244	2	101753936	G	A	0.0327864	6.45714e-05	-1.59437	0.380917
rs145358858	8	117463018	A	AT	0.0826893	6.46229e-05	-0.946407	0.226123
rs201943833	7	44586280	G	GA	0.0684387	6.46617e-05	1.26795	0.302961
rs78220794	9	104079305	G	C	0.0250971	6.47011e-05	1.95157	0.466319
rs35796848	12	73380225	G	GA	0.368175	6.47751e-05	0.525792	0.125645
rs111822807	3	136117226	C	T	0.086568	6.49601e-05	0.908895	0.217232
rs13378973	13	48119910	G	A	0.0431019	6.49861e-05	1.34907	0.322447
rs113639756	2	12262615	C	A	0.0119126	6.50084e-05	2.65736	0.635158
rs1193296	8	19143377	T	C	0.179578	6.5264e-05	-0.777764	0.185947
rs1193308	8	19133548	A	G	0.181155	6.54139e-05	-0.781673	0.186909
rs1514698	8	19137108	T	C	0.179539	6.5548e-05	-0.777781	0.186003
rs113971661	22	46784177	T	C	0.0578398	6.56124e-05	1.10034	0.263158
rs2672254	8	19135857	T	C	0.179534	6.56222e-05	-0.777754	0.18601
rs115216932	13	48109489	T	A	0.0430291	6.56241e-05	1.35056	0.323005
rs1193305	8	19133830	A	G	0.179466	6.56301e-05	-0.777951	0.186058
rs1193287	8	19146601	A	G	0.184485	6.56412e-05	-0.777671	0.185993
rs4389908	8	87274852	A	G	0.305922	6.5754e-05	0.599965	0.143508
rs1765357	9	33754112	T	C	0.244529	6.57867e-05	-0.692147	0.165562
rs71069541	12	128673276	T	TGTGA	0.32777	6.58092e-05	-0.666976	0.159545
rs13262673	8	87293600	G	A	0.305937	6.58496e-05	0.599912	0.143508
rs4534114	8	87271956	A	G	0.305937	6.58496e-05	0.599912	0.143508
rs1193309	8	19133020	A	G	0.179539	6.58562e-05	-0.777546	0.186002
rs12681438	8	87293089	G	A	0.305932	6.5922e-05	0.60065	0.143695
rs10435563	8	87266060	C	T	0.305908	6.60236e-05	0.599796	0.143505
rs10435564	8	87266239	T	C	0.305908	6.60236e-05	0.599796	0.143505
rs12677470	8	87260559	G	A	0.305903	6.60527e-05	0.599776	0.143504
rs148688491	14	28440003	C	A	0.0399369	6.60807e-05	1.44966	0.34686
rs59741649	8	87259355	TG	T	0.305898	6.60819e-05	0.599757	0.143504
rs10085920	8	87252666	C	T	0.305893	6.61111e-05	0.599737	0.143503
rs35730359	8	87253929	GC	G	0.305893	6.61111e-05	0.599737	0.143503
rs67615966	8	87255203	C	A	0.305893	6.61111e-05	0.599737	0.143503
rs9297861	8	87254730	G	C	0.305893	6.61111e-05	0.599737	0.143503
rs699762	1	116493187	C	T	0.349602	6.61285e-05	0.529808	0.126773
rs56291614	11	81237843	A	T	0.257947	6.61345e-05	-0.63587	0.152152
rs34267201	22	46782382	C	T	0.0577913	6.61512e-05	1.10083	0.263414
rs13261970	8	19128982	C	G	0.179505	6.62932e-05	-0.777402	0.186047
rs77548383	22	46811926	T	C	0.0560825	6.63753e-05	1.13757	0.272262
rs12675974	8	87247845	T	C	0.30583	6.64947e-05	0.599481	0.143495
rs34279109	8	87247944	G	A	0.30583	6.64947e-05	0.599481	0.143495
rs13256500	8	87247063	G	A	0.305825	6.65245e-05	0.59946	0.143494
rs4310184	8	87245253	T	C	0.305825	6.65245e-05	0.59946	0.143494
rs79177890	8	581089	C	T	0.0915971	6.6551e-05	-0.898954	0.21519
rs62511353	8	117459376	A	G	0.0827136	6.6646e-05	-0.94426	0.226056
rs4628746	12	73379445	G	T	0.310092	6.6728e-05	0.549986	0.131677
rs10736477	11	114847733	G	A	0.270199	6.68698e-05	0.608357	0.145672
rs1467325	2	233459088	C	T	0.484897	6.69076e-05	-0.531756	0.127335
rs112775728	1	26519090	A	T	0.0970874	6.6909e-05	-0.972055	0.232769
rs56934486	1	26521891	C	T	0.0970874	6.6909e-05	-0.972055	0.232769
rs2037681	2	233456084	A	G	0.482792	6.69467e-05	-0.515194	0.123373
rs4288357	8	87251833	C	T	0.306393	6.70111e-05	0.599779	0.143638
rs4472493	8	87251914	C	T	0.306393	6.70111e-05	0.599779	0.143638
rs4463401	8	87250309	C	T	0.306471	6.70173e-05	0.599861	0.143658
rs62512839	8	129009401	A	G	0.33049	6.70285e-05	-0.636277	0.152381
rs4741875	9	4039637	T	C	0.223301	6.70705e-05	0.69614	0.166724
rs3815871	8	129008578	G	C	0.33049	6.70733e-05	-0.636232	0.152377
rs10111095	8	87250984	T	C	0.306374	6.71075e-05	0.59971	0.143635
rs140661654	22	46788308	CTG	C	0.0576505	6.71299e-05	1.1024	0.264037
rs4427148	8	87250668	G	A	0.306364	6.71663e-05	0.599671	0.143633
rs76391339	2	125313491	G	A	0.0338641	6.72634e-05	1.72827	0.413995
rs4235077	4	86026327	C	A	0.354379	6.72879e-05	-0.573656	0.137418
rs4452706	7	34341806	T	G	0.257359	6.72921e-05	0.6471	0.155012
rs10100235	8	87249294	A	G	0.30634	6.73131e-05	0.599576	0.143631
rs34420623	8	87249417	A	AC	0.30634	6.73131e-05	0.599576	0.143631
rs10808565	8	129007412	C	T	0.3305	6.73194e-05	-0.636092	0.152379
rs10092651	8	87247678	A	C	0.306335	6.73431e-05	0.599556	0.14363
rs10104242	8	87247714	G	C	0.306335	6.73431e-05	0.599556	0.14363
rs28506490	8	87246118	T	C	0.30633	6.73725e-05	0.599537	0.143629
rs6779055	3	69188280	C	G	0.124646	6.74201e-05	-0.947194	0.226927
rs16997261	20	51541195	C	G	0.0970874	6.74571e-05	-0.914893	0.219196
rs6097158	20	51541466	T	G	0.0970874	6.74571e-05	-0.914893	0.219196
rs2071173	11	1073378	G	A	0.18932	6.77047e-05	-0.641385	0.153704
rs6091614	20	51542089	G	A	0.097068	6.7897e-05	-0.914994	0.219312
rs76882370	11	43291506	A	G	0.079801	6.78977e-05	1.07886	0.258589
rs35547327	2	199514437	TA	T	0.389417	6.79852e-05	0.623345	0.14942
rs113383062	6	165124028	C	T	0.0193689	6.79978e-05	2.12466	0.509302
rs114279554	4	1035963	T	G	0.040568	6.823e-05	1.43201	0.343343
rs10897840	11	81275682	A	G	0.410607	6.82426e-05	0.603407	0.144676
rs17524553	5	146460691	T	A	0.11416	6.83266e-05	0.956177	0.229276
rs111348923	22	46780621	G	C	0.0576505	6.85302e-05	1.10125	0.264112
rs1915406	8	19128744	T	C	0.179252	6.85988e-05	-0.776687	0.186285
rs117659168	18	69918474	T	A	0.0118786	6.86877e-05	3.31764	0.795788
rs76019199	21	41305439	A	G	0.0387961	6.87521e-05	1.3298	0.318992
rs9844983	3	157247444	C	T	0.22885	6.87934e-05	-0.635572	0.152467
rs7277971	21	41306180	A	G	0.0387718	6.89005e-05	1.33062	0.319235
7:16783997	7	16783997	T	C	0.00964078	6.89124e-05	3.07968	0.738866
rs73230052	3	136441497	C	G	0.116316	6.89271e-05	0.792388	0.19011
rs11399452	2	4883331	T	TA	0.420826	6.91147e-05	0.590705	0.141747
rs149696361	4	1036502	GAC	G	0.040932	6.91672e-05	1.42734	0.342525
rs62512837	8	129008290	T	G	0.330087	6.94395e-05	-0.636037	0.152671
rs58182770	14	40112996	C	T	0.141422	6.94795e-05	0.772512	0.185436
rs10956403	8	129007207	A	G	0.330097	6.95894e-05	-0.635909	0.152661
rs79957953	22	46759674	G	A	0.0587524	6.96706e-05	1.11455	0.267589
rs115793504	4	1036357	C	T	0.0413259	6.97022e-05	1.42922	0.343147
rs73004732	2	160872636	G	A	0.0666893	6.97141e-05	1.19469	0.286841
rs699767	1	116499471	A	G	0.349515	6.97155e-05	0.526759	0.126473
rs73066631	12	15670910	G	A	0.426538	6.97778e-05	-0.511827	0.122895
rs1399513	2	54424601	A	C	0.216252	6.98597e-05	0.697196	0.167416
rs10897854	11	81349574	A	T	0.439107	6.98639e-05	0.553842	0.132993
rs3065849	6	23377938	A	AT	0.403415	6.99739e-05	-0.665584	0.159842
rs10846193	12	15686785	T	C	0.414374	6.99795e-05	-0.496363	0.119204
rs6731583	2	202560854	T	C	0.145204	6.999e-05	0.80224	0.192663
rs2976177	8	87332332	A	T	0.369102	7.00145e-05	0.574588	0.137994
rs2171239	11	11035365	C	G	0.356175	7.01189e-05	-0.576156	0.138384
rs9388658	6	128962761	T	C	0.359748	7.01469e-05	-0.598339	0.143716
rs10823517	10	72072311	C	T	0.278142	7.02611e-05	-0.587149	0.141043
rs139080613	2	29607517	A	AGT	0.165359	7.02801e-05	-0.798541	0.191827
rs10891780	11	114837249	C	T	0.288087	7.03431e-05	0.578359	0.138942
rs10823518	10	72072427	A	G	0.278164	7.05274e-05	-0.5869	0.141018
rs9426483	1	4830900	C	T	0.199029	7.05758e-05	0.750205	0.180264
rs368542998	2	233454901	CAA	C	0.288443	7.06641e-05	-0.668457	0.160634
rs35373917	2	233460973	C	T	0.392561	7.06823e-05	-0.581842	0.139822
rs9426503	1	4830829	G	C	0.199053	7.07131e-05	0.750056	0.180251
rs4280587	3	157310362	T	C	0.226524	7.07222e-05	-0.650123	0.156237
rs11106947	12	93683107	G	T	0.0679612	7.07313e-05	1.02751	0.246933
rs57869213	13	100443614	TA	TAA	0.0153252	7.07818e-05	2.27406	0.546528
rs7329677	13	48113517	A	G	0.100612	7.07874e-05	1.0327	0.248192
rs16964244	19	30984109	C	G	0.304951	7.08575e-05	0.609768	0.146557
rs80234614	2	233424159	A	T	0.309383	7.1011e-05	0.59142	0.142167
rs900179	3	14379479	T	C	0.213592	7.11133e-05	0.705094	0.169507
rs111679511	12	24561861	G	A	0.0250345	7.12585e-05	-1.94826	0.468433
rs36136822	8	113941202	T	C	0.29399	7.13145e-05	-0.552116	0.132755
rs6680738	1	15946667	G	A	0.0440437	7.14961e-05	1.47851	0.355564
rs76538218	1	15959650	C	T	0.0440437	7.14961e-05	1.47851	0.355564
rs114911692	6	68501130	A	G	0.0232136	7.15235e-05	1.96098	0.471605
rs60270684	3	136176946	T	C	0.116801	7.15249e-05	0.789133	0.189782
rs10447986	8	113934323	T	C	0.293981	7.15473e-05	-0.55206	0.13277
rs60453131	4	186415094	CAT	C	0.181776	7.15522e-05	-0.799253	0.19222
rs10857792	1	110109955	A	G	0.388447	7.1574e-05	0.62256	0.149729
rs112908367	11	114846834	A	ATAAC	0.270684	7.16231e-05	0.605438	0.145617
rs62514561	8	113932800	T	C	0.293981	7.1689e-05	-0.552034	0.13278
rs1499058	3	243202	T	G	0.224272	7.1717e-05	0.600549	0.144454
rs55953852	8	113933217	C	CGT	0.294005	7.17514e-05	-0.551997	0.132779
rs141531414	1	26519181	G	A	0.0973204	7.17858e-05	-0.968442	0.232959
rs369639205	20	52529620	C	T	0.471917	7.1879e-05	0.6282	0.151127
rs4311681	8	113931313	G	A	0.293976	7.19064e-05	-0.55197	0.132791
rs111431069	18	11177237	T	C	0.0303786	7.20782e-05	-1.79129	0.43101
rs900182	3	14380217	C	A	0.213951	7.21021e-05	0.704688	0.169562
rs71580285	1	4830759	ACAAGG	A	0.192	7.23252e-05	0.764138	0.183903
rs4662426	2	146333690	G	A	0.233398	7.23434e-05	-0.750258	0.180566
rs10513016	3	136343945	G	A	0.116505	7.24157e-05	0.78806	0.189676
rs111311105	3	136404019	G	A	0.116505	7.24157e-05	0.78806	0.189676
rs111681309	3	136431005	G	A	0.116505	7.24157e-05	0.78806	0.189676
rs111919234	3	136466400	A	C	0.116505	7.24157e-05	0.78806	0.189676
rs112907850	3	136292767	C	T	0.116505	7.24157e-05	0.78806	0.189676
rs113934788	3	136411445	C	T	0.116505	7.24157e-05	0.78806	0.189676
rs115777303	3	136401281	A	T	0.116505	7.24157e-05	0.78806	0.189676
rs145450875	3	136487864	A	AGCTGAGGCAGGAG	0.116505	7.24157e-05	0.78806	0.189676
rs17466223	3	136398883	G	C	0.116505	7.24157e-05	0.78806	0.189676
rs59361983	3	136455956	C	G	0.116505	7.24157e-05	0.78806	0.189676
rs59616231	3	136353428	T	C	0.116505	7.24157e-05	0.78806	0.189676
rs59696368	3	136374097	C	T	0.116505	7.24157e-05	0.78806	0.189676
rs66470158	3	136317647	T	A	0.116505	7.24157e-05	0.78806	0.189676
rs66471262	3	136353058	G	A	0.116505	7.24157e-05	0.78806	0.189676
rs67230667	3	136174771	T	G	0.116505	7.24157e-05	0.78806	0.189676
rs67236827	3	136351892	T	C	0.116505	7.24157e-05	0.78806	0.189676
rs67546863	3	136471914	C	G	0.116505	7.24157e-05	0.78806	0.189676
rs67663578	3	136223354	T	C	0.116505	7.24157e-05	0.78806	0.189676
rs67794070	3	136236859	G	C	0.116505	7.24157e-05	0.78806	0.189676
rs67888773	3	136293630	G	C	0.116505	7.24157e-05	0.78806	0.189676
rs67923745	3	136461187	A	G	0.116505	7.24157e-05	0.78806	0.189676
rs68018658	3	136391627	C	T	0.116505	7.24157e-05	0.78806	0.189676
rs72975363	3	136409621	T	C	0.116505	7.24157e-05	0.78806	0.189676
rs77465081	3	136471332	G	A	0.116505	7.24157e-05	0.78806	0.189676
rs923001	3	136378415	T	C	0.116505	7.24157e-05	0.78806	0.189676
rs139356789	2	54432205	TG	T	0.218238	7.24507e-05	0.695094	0.167305
rs67231188	3	136384174	T	A	0.11735	7.249e-05	0.788878	0.189885
rs9302859	16	7989791	G	A	0.446602	7.2542e-05	0.56921	0.137017
rs113586666	14	28409203	T	A	0.0401019	7.25665e-05	1.43257	0.344847
rs7666899	4	186729716	A	G	0.193563	7.26318e-05	0.695618	0.167459
rs55883756	8	113923381	T	C	0.29399	7.27791e-05	-0.55168	0.132825
rs60014495	3	136237590	T	G	0.116553	7.2803e-05	0.787952	0.189715
rs67303976	3	136257550	C	T	0.116553	7.2803e-05	0.787952	0.189715
rs2456569	11	93691393	C	A	0.46366	7.32571e-05	0.635339	0.153032
rs142818000	9	4444528	CCAA	C	0.13585	7.32676e-05	0.803899	0.193635
rs10506712	12	73444425	G	A	0.231369	7.34228e-05	-0.669142	0.161198
4:1036747	4	1036747	GAC	GACAC	0.0409951	7.34684e-05	1.42019	0.342142
rs142284993	6	166578824	G	GC	0.203286	7.35934e-05	0.665871	0.160434
rs115793461	3	150667194	G	A	0.0145243	7.36145e-05	2.25887	0.544259
rs60406934	6	166575192	CGAGGT	C	0.238049	7.36531e-05	0.63702	0.153491
rs17763163	18	67011944	G	A	0.0826262	7.36664e-05	-1.04967	0.252923
rs4273145	18	67011771	T	C	0.0826262	7.36664e-05	-1.04967	0.252923
rs4347725	18	67011714	C	T	0.0826262	7.36664e-05	-1.04967	0.252923
rs73971930	18	67011754	T	C	0.0826262	7.36664e-05	-1.04967	0.252923
rs73971932	18	67012207	G	A	0.0826262	7.36664e-05	-1.04967	0.252923
rs73971933	18	67012221	C	T	0.0826262	7.36664e-05	-1.04967	0.252923
rs9823139	3	179237931	A	G	0.345557	7.3849e-05	0.646693	0.155848
rs13067714	3	136030446	T	C	0.0870728	7.39473e-05	0.899349	0.216756
rs9516336	13	94710231	C	T	0.0873786	7.40253e-05	-1.00038	0.241122
rs111753617	18	67009078	C	T	0.0825874	7.40871e-05	-1.04935	0.25294
rs77834234	13	100438367	A	C	0.014932	7.41306e-05	2.33175	0.562073
rs11429364	2	233422034	G	GC	0.302563	7.4144e-05	0.596083	0.143689
rs1588955	12	73381706	A	G	0.367524	7.41489e-05	0.523504	0.126194
rs12236573	9	131555366	G	A	0.0370388	7.4158e-05	1.83823	0.443122
rs11365580	16	27419214	TA	T	0.175591	7.4165e-05	-0.739729	0.178319
rs56149232	6	68414683	T	G	0.0911845	7.42198e-05	0.983126	0.237004
rs34062787	8	571190	TA	T	0.266684	7.42388e-05	-0.622415	0.150049
rs10554207	3	157308963	TTTCC	T	0.226534	7.42774e-05	-0.648332	0.156302
rs34185553	3	245201	G	T	0.224694	7.43505e-05	0.599597	0.144563
rs336422	8	570989	G	A	0.266762	7.43863e-05	-0.622294	0.150039
rs140386852	11	133099902	CA	C	0.0207449	7.4432e-05	2.53739	0.611805
rs1775511	1	116504902	G	A	0.350388	7.44762e-05	0.526048	0.126844
rs7680155	4	155466254	A	T	0.291752	7.44882e-05	-0.672066	0.162054
rs55880172	1	23141696	T	G	0.398985	7.4491e-05	-0.592891	0.142963
rs1326484	13	48111569	C	G	0.100294	7.45802e-05	1.02876	0.248082
rs112663262	6	165161190	C	T	0.0199709	7.45936e-05	2.05156	0.494735
rs10676790	4	155466505	A	AAAT	0.291738	7.46582e-05	-0.672065	0.162078
rs73971928	18	67002854	T	C	0.0825243	7.48029e-05	-1.04872	0.252944
rs75568030	18	67004016	G	C	0.0825243	7.48029e-05	-1.04872	0.252944
rs113550329	22	46778848	G	C	0.0572087	7.48683e-05	1.1032	0.266102
rs62330415	4	155466777	A	G	0.291704	7.49055e-05	-0.672014	0.1621
rs10112123	8	87302328	T	C	0.316015	7.49632e-05	0.578216	0.139482
rs11935584	4	155466935	T	C	0.291692	7.49913e-05	-0.672039	0.162119
rs815125	1	116505465	C	T	0.350476	7.49976e-05	0.525948	0.126877
rs28727366	12	73444812	C	A	0.231102	7.50123e-05	-0.667608	0.161053
rs78543614	12	52854780	G	C	0.0321699	7.51332e-05	1.59558	0.384957
rs147176637	13	48111199	G	GT	0.100255	7.51473e-05	1.02808	0.248041
rs11940724	4	155467187	A	G	0.29167	7.51508e-05	-0.672005	0.162133
rs9595733	13	48100110	T	C	0.118272	7.51803e-05	0.947529	0.228614
rs12612108	2	144363104	G	C	0.262015	7.52028e-05	-0.629063	0.151779
rs115057649	6	68421872	G	A	0.091165	7.5219e-05	0.983063	0.237195
rs76048668	4	1036993	TACAC	T	0.0411311	7.52422e-05	1.41627	0.341727
rs336421	8	570648	T	C	0.266728	7.54411e-05	-0.621784	0.150054
rs200187113	12	73445529	T	C	0.23135	7.54699e-05	-0.667867	0.161179
rs1554292	4	168572751	T	C	0.475617	7.55163e-05	0.558479	0.134785
rs284056	1	188444257	G	T	0.223049	7.55599e-05	-0.601172	0.145094
rs2417441	12	15681918	C	A	0.414058	7.56049e-05	-0.496142	0.11975
rs130445	22	32913778	T	C	0.427553	7.56203e-05	-0.5952	0.14366
rs112006512	3	136308750	G	T	0.083466	7.56281e-05	0.921273	0.222365
rs10713053	16	24711271	CA	C	0.238403	7.57504e-05	-0.651622	0.157297
rs414434	1	4833381	G	C	0.200199	7.58306e-05	0.750802	0.18125
rs16827796	3	157246226	G	A	0.296117	7.59768e-05	-0.53196	0.128436
rs9617493	22	49065116	G	A	0.31068	7.60099e-05	0.618978	0.14945
rs10956786	8	87301237	T	C	0.315801	7.60584e-05	0.577731	0.139497
rs336420	8	570580	C	T	0.266699	7.61294e-05	-0.621503	0.150075
rs6795227	3	136492893	C	G	0.281252	7.62356e-05	0.611294	0.147623
rs56252470	5	42603918	A	C	0.0313447	7.6237e-05	1.68121	0.405999
rs13389286	2	144364876	C	T	0.262136	7.64431e-05	-0.628186	0.151729
4:140941564	4	140941564	A	AT	0.245758	7.65078e-05	-0.682091	0.164758
rs150513491	5	10099250	C	CA	0.0866553	7.66415e-05	-1.05467	0.254785
rs2456568	11	93691332	T	A	0.466519	7.67315e-05	0.638075	0.154156
rs13255058	8	87287445	G	A	0.315636	7.67371e-05	0.577278	0.139468
rs198212	5	72218918	G	A	0.0436893	7.6939e-05	-1.23186	0.297663
rs198213	5	72219663	G	A	0.0436893	7.6939e-05	-1.23186	0.297663
rs143886456	7	78005635	C	A	0.0145146	7.7248e-05	2.24746	0.543211
rs148977808	17	40518790	G	A	0.0137476	7.73078e-05	2.53499	0.612738
rs35385606	22	46777892	C	T	0.0570534	7.73669e-05	1.10353	0.266751
rs62360619	5	71894672	A	G	0.0437476	7.76611e-05	-1.23228	0.297947
rs2911962	8	41407133	T	A	0.168583	7.77625e-05	-0.747694	0.180797
rs73226130	3	136211844	T	C	0.0872718	7.77751e-05	0.896449	0.216768
rs35751673	2	240694560	C	T	0.024767	7.81328e-05	1.89701	0.45885
rs11719780	3	8998600	C	A	0.16867	7.8249e-05	0.740468	0.179122
rs140483751	3	105387909	A	AATCCATCC	0.371001	7.8456e-05	0.687391	0.166311
rs75979692	12	3628805	T	C	0.0526169	7.8606e-05	-1.33185	0.322276
rs12641958	4	155468571	G	A	0.291087	7.86799e-05	-0.671939	0.162603
rs55634424	3	157228552	A	G	0.298961	7.86814e-05	-0.534328	0.129302
rs111443113	11	93659833	TAAAG	T	0.492578	7.87173e-05	0.614807	0.148782
rs11333605	1	188422086	CT	C	0.223214	7.87835e-05	-0.59989	0.14518
rs61910077	12	15682707	A	G	0.414194	7.89293e-05	-0.494878	0.119781
rs78813265	14	50735602	C	G	0.0192718	7.89864e-05	1.98743	0.481062
rs4735259	8	94953295	T	C	0.311311	7.90751e-05	0.6021	0.14575
rs11333801	3	128746924	CT	C	0.147862	7.90941e-05	-0.953743	0.230876
rs35969124	15	79104793	T	C	0.139139	7.9097e-05	-0.894438	0.216521
rs3061465	9	34044991	CTA	C	0.368937	7.91315e-05	-0.571449	0.138337
rs747091	9	34045014	T	G	0.368937	7.91315e-05	-0.571449	0.138337
rs142592509	15	73782922	G	C	0.0501107	7.91632e-05	-1.24857	0.302263
rs140159717	15	73765586	C	T	0.0502742	7.91893e-05	-1.24828	0.302201
rs63573960	2	210361674	A	T	0.038772	7.91963e-05	2.10161	0.508788
rs111842589	14	28396155	G	A	0.0385728	7.93696e-05	1.42793	0.345743
rs111257512	14	28365193	C	T	0.0384612	7.94387e-05	1.43217	0.346789
rs200924342	21	42289297	T	C	0.484392	7.95768e-05	-0.59511	0.144118
rs113845221	14	28352916	C	A	0.0383592	7.95831e-05	1.43589	0.347733
rs112665791	14	28347643	G	A	0.0383301	7.96388e-05	1.43693	0.348001
rs79971793	14	50739142	C	T	0.0193641	7.96494e-05	1.98474	0.480672
rs7644044	3	157242552	A	G	0.297689	7.97008e-05	-0.531624	0.128757
rs111462038	18	67015865	G	A	0.0828641	7.97128e-05	-1.04512	0.253127
rs12073962	1	77817304	G	C	0.202335	7.97699e-05	-0.776929	0.188179
rs1332990	9	105455424	A	G	0.458743	7.98228e-05	-0.554434	0.134294
rs78381941	14	28338546	G	A	0.0382233	7.98989e-05	1.44065	0.348975
rs114829900	5	99629437	C	G	0.0212961	8.00617e-05	1.98183	0.480133
rs12552430	9	4043426	G	A	0.237694	8.01082e-05	0.690264	0.167234
rs111730376	3	136108619	C	T	0.0873786	8.03162e-05	0.893107	0.216415
11:3920957	11	3920957	G	A	0.176045	8.05834e-05	0.781362	0.189379
11:3920958	11	3920958	C	G	0.176045	8.05834e-05	0.781362	0.189379
rs35806972	11	3920960	T	C	0.176045	8.05834e-05	0.781362	0.189379
rs790599	6	91102476	T	C	0.293505	8.06814e-05	0.622335	0.150847
rs12122333	1	188459369	A	T	0.217664	8.07823e-05	0.620186	0.150339
rs139960875	19	43977025	G	A	0.0123932	8.08641e-05	2.54981	0.618138
rs140633968	3	136917866	T	A	0.15549	8.08739e-05	0.758992	0.184
rs56207109	5	42344171	C	T	0.0239126	8.08979e-05	1.82632	0.442759
rs11836305	12	73368846	G	A	0.232549	8.10474e-05	0.614972	0.149107
rs117221035	8	13252764	G	A	0.0634757	8.10538e-05	-1.05655	0.256173
rs5793725	11	95182839	C	CA	0.173704	8.118e-05	0.744052	0.180423
rs17805463	8	13254660	T	C	0.0634854	8.11836e-05	-1.05646	0.256177
rs4910214	11	11005697	C	G	0.38835	8.12174e-05	-0.59076	0.143256
rs71389814	16	27874759	C	G	0.0547087	8.12816e-05	-1.2776	0.309825
rs9435493	1	234161823	C	T	0.479117	8.12943e-05	0.486778	0.118048
rs34570062	2	133234438	A	G	0.347672	8.13486e-05	0.608856	0.14766
rs17763280	18	67016114	T	G	0.0829612	8.13966e-05	-1.04395	0.253189
rs790607	6	91106979	T	C	0.293816	8.14403e-05	0.621363	0.150704
rs7580196	2	217992295	C	T	0.155496	8.14968e-05	-0.942715	0.228655
rs192393316	2	95922759	G	T	0.0129222	8.15814e-05	2.77094	0.672134
rs16872441	8	106144816	C	A	0.0950437	8.16851e-05	-0.826799	0.20057
rs62296073	4	1037737	A	G	0.0415131	8.17155e-05	1.40333	0.340436
rs10940080	5	66000724	G	A	0.378641	8.17748e-05	-0.518783	0.125858
rs10846192	12	15685234	A	G	0.413354	8.17875e-05	-0.490856	0.119084
rs7296724	12	73327309	C	G	0.394306	8.18136e-05	0.534983	0.129793
rs7296884	12	73327438	C	T	0.394306	8.18136e-05	0.534983	0.129793
rs1607001	12	73326713	C	T	0.394301	8.18383e-05	0.534985	0.129796
rs7296355	12	73327127	A	T	0.394301	8.18383e-05	0.534985	0.129796
rs7976051	12	73325630	G	A	0.394291	8.18884e-05	0.534989	0.129802
rs7958140	12	73324202	T	C	0.394272	8.18926e-05	0.535033	0.129813
rs35966172	10	484910	C	CA	0.431874	8.19695e-05	-0.564571	0.136988
rs2004971	18	44107039	G	T	0.115306	8.23612e-05	0.784718	0.190465
rs73028390	19	38721038	T	C	0.137974	8.24551e-05	-0.864983	0.209962
rs5845006	22	32912205	AT	A	0.428388	8.25906e-05	0.587522	0.142628
rs73534733	9	115501319	T	C	0.0673757	8.26944e-05	-1.20934	0.293605
rs183015422	9	31620992	G	A	0.166882	8.27897e-05	0.825005	0.200311
rs10969277	9	29591346	A	C	0.0161359	8.29168e-05	2.74664	0.666951
rs2833835	21	33814430	G	A	0.21267	8.3017e-05	0.692976	0.168285
rs285803	8	106121187	A	G	0.110805	8.31215e-05	0.794873	0.193046
rs118131048	10	4348040	T	A	0.0193107	8.31385e-05	2.39054	0.580585
rs117678785	4	64045866	A	T	0.408184	8.32472e-05	-0.542785	0.131836
6:153031445	6	153031445	G	T	0.248886	8.32769e-05	-0.641502	0.155817
rs860579	5	56187075	G	A	0.0160583	8.33186e-05	2.20184	0.534832
rs28374537	4	3824502	C	T	0.465248	8.33278e-05	0.541554	0.131545
rs114302311	3	58273858	G	C	0.0389223	8.34549e-05	-1.42322	0.34574
rs3049025	19	28529803	CTG	C	0.415403	8.3517e-05	0.557025	0.135323
rs66495333	5	53257366	GATTTT	G	0.0213883	8.35403e-05	2.019	0.490503
rs12676905	8	55487047	G	A	0.248782	8.36541e-05	-0.649323	0.157763
rs643160	6	83893468	G	A	0.19	8.36858e-05	-0.716123	0.173998
rs201569558	12	73405104	CTTT	CT	0.499097	8.37861e-05	-0.554033	0.134625
rs130444	22	32913733	G	A	0.427602	8.39479e-05	-0.590605	0.14353
rs6805814	3	136466391	C	T	0.169723	8.40016e-05	0.732751	0.178082
rs147975298	14	50739945	GA	G	0.0193544	8.4015e-05	1.97975	0.48115
rs116846412	11	78777255	G	A	0.0201019	8.41019e-05	-2.65605	0.645556
rs145263756	12	15641367	G	A	0.0160777	8.42157e-05	2.22804	0.541578
rs56230803	16	15884653	G	C	0.14082	8.42411e-05	0.860003	0.209048
rs200778588	12	52803467	C	T	0.236277	8.42977e-05	0.685532	0.166645
rs13100753	3	21708453	C	T	0.425845	8.47344e-05	0.513707	0.124919
rs77235735	8	31919021	G	A	0.0187573	8.47436e-05	2.01323	0.489565
rs28987084	6	33031223	G	GT	0.158563	8.48369e-05	0.78317	0.19046
rs10743164	11	11034603	C	T	0.357073	8.49464e-05	-0.567542	0.138033
rs111734334	20	61893870	A	G	0.15356	8.52532e-05	0.785975	0.191204
rs10576194	3	157235661	ATTT	A	0.299034	8.52759e-05	-0.529733	0.12887
rs58584175	3	157235665	T	A	0.299034	8.52759e-05	-0.529733	0.12887
rs13439423	8	117421482	G	A	0.139517	8.54328e-05	-0.790777	0.192399
rs111744083	22	46818256	C	T	0.150721	8.55905e-05	0.813293	0.197901
rs117030701	12	52865900	C	T	0.0320437	8.56725e-05	1.59319	0.387701
rs140242631	14	94241475	CG	C	0.0184369	8.56782e-05	2.13128	0.518646
rs4146888	11	114843468	G	C	0.253068	8.57362e-05	0.615249	0.149727
rs75788420	8	31915947	A	G	0.0184903	8.5739e-05	2.03663	0.495634
rs142779313	9	102248831	T	C	0.369164	8.57454e-05	-0.626396	0.152441
rs116590826	6	68495117	A	G	0.0625393	8.58726e-05	1.1432	0.278241
rs150470933	6	68495107	A	G	0.0625393	8.58726e-05	1.1432	0.278241
rs554468	6	81809838	G	A	0.242786	8.60311e-05	0.599418	0.145907
rs62296069	4	1031050	G	A	0.0368252	8.62468e-05	1.46531	0.356738
rs1525492	2	7367462	A	G	0.18932	8.62532e-05	0.682614	0.166187
rs185449098	2	218319710	A	T	0.0109563	8.63232e-05	2.67339	0.65089
rs143419441	9	102248829	T	C	0.369203	8.63267e-05	-0.626149	0.152449
rs77592747	8	31914533	C	G	0.0183981	8.6348e-05	2.04414	0.497695
rs10518021	4	68055577	A	G	0.106024	8.63968e-05	0.976979	0.237878
rs73180913	8	4341633	G	T	0.117155	8.65517e-05	0.795326	0.193671
rs117012034	8	31945133	C	T	0.0194078	8.65666e-05	1.95495	0.476061
rs76609550	8	31945777	C	T	0.0194029	8.66161e-05	1.96161	0.4777
rs60081206	1	4345678	A	C	0.0570437	8.66649e-05	1.22295	0.297828
rs116841098	8	31921896	G	A	0.0194175	8.66706e-05	1.94655	0.474052
rs117060184	8	31940328	G	A	0.0194175	8.66706e-05	1.94655	0.474052
rs117220047	8	31940953	A	G	0.0194175	8.66706e-05	1.94655	0.474052
rs117972606	8	31927819	T	A	0.0194175	8.66706e-05	1.94655	0.474052
rs138037245	8	31923334	C	G	0.0194175	8.66706e-05	1.94655	0.474052
rs143096899	8	31924198	G	C	0.0194175	8.66706e-05	1.94655	0.474052
rs143129746	8	31932109	G	GGTA	0.0194175	8.66706e-05	1.94655	0.474052
rs144247849	8	31923167	T	A	0.0194175	8.66706e-05	1.94655	0.474052
rs78431288	8	31930817	G	A	0.0194175	8.66706e-05	1.94655	0.474052
rs79067195	8	31922560	T	C	0.0194175	8.66706e-05	1.94655	0.474052
rs79842642	8	31928824	A	T	0.0194175	8.66706e-05	1.94655	0.474052
rs79935563	8	31928093	T	C	0.0194175	8.66706e-05	1.94655	0.474052
rs80231060	8	31931368	T	G	0.0194175	8.66706e-05	1.94655	0.474052
4:1038140	4	1038140	GAAGGTCCGT	AAAGGTCCGT	0.0419369	8.67859e-05	1.39522	0.339815
rs4121857	11	95183449	C	A	0.160451	8.68517e-05	0.78475	0.19114
rs11314271	12	15128302	AT	A	0.456767	8.68687e-05	-0.58311	0.142029
rs10087779	8	117422693	T	G	0.089257	8.69055e-05	-1.02749	0.250275
rs4910213	11	11005510	C	G	0.386427	8.6972e-05	-0.588248	0.143291
rs144867285	3	61290753	AC	A	0.0740922	8.69833e-05	-1.04618	0.254841
rs79331334	8	117430057	GTC	G	0.0892767	8.71107e-05	-1.0271	0.250217
rs17586179	2	16951903	G	C	0.0205971	8.71263e-05	2.48396	0.605139
rs1016516	2	7371689	A	G	0.189379	8.71404e-05	0.682532	0.166279
rs148751147	7	22938333	T	C	0.0847282	8.72331e-05	-1.04678	0.255036
rs1550099	2	233428147	A	G	0.286898	8.73442e-05	0.591708	0.144175
rs140880012	12	73428019	GTA	G	0.404332	8.73641e-05	-0.543467	0.132422
rs117327812	8	31928526	C	T	0.0195146	8.75162e-05	1.94618	0.474266
rs7138739	12	15670188	T	C	0.427514	8.76465e-05	-0.505798	0.12327
rs12809506	12	73468738	A	G	0.15348	8.76479e-05	-0.775567	0.189017
rs142853398	2	95893690	C	T	0.0113785	8.76571e-05	2.8952	0.705609
rs72778999	2	19076821	A	T	0.0400113	8.76585e-05	-1.60052	0.390074
9:104568558	9	104568558	T	TG	0.020199	8.76677e-05	2.0682	0.504058
rs80345387	8	31911620	T	A	0.0182087	8.80606e-05	2.05858	0.501863
rs35175632	15	81037732	AT	A	0.339812	8.8135e-05	0.650717	0.158647
rs150224077	4	57580965	A	G	0.168388	8.83262e-05	-0.688318	0.167839
rs4686301	3	8798586	C	T	0.257282	8.83935e-05	0.656321	0.160045
rs143714014	1	76081844	C	A	0.0170194	8.855e-05	2.77881	0.677696
rs34834606	11	11034457	TA	T	0.357311	8.86371e-05	-0.565514	0.137927
rs112732588	5	56068566	T	C	0.0166893	8.86937e-05	2.18562	0.533088
rs35052861	18	7015587	G	GT	0.449246	8.87674e-05	-0.635832	0.155092
rs66634857	1	245112984	A	G	0.100888	8.8829e-05	0.879987	0.214656
rs6095343	20	47499355	T	C	0.145631	8.88326e-05	0.754463	0.184037
rs74768778	2	230938734	AATAGTTACATGGGATAC	A	0.315582	8.89891e-05	-0.60303	0.147115
rs12610529	19	6879543	G	T	0.0636359	8.89905e-05	1.34491	0.328104
rs6705323	2	182236208	G	A	0.354369	8.90522e-05	0.577177	0.140815
rs78274218	14	42014783	A	G	0.128189	8.90869e-05	-0.900827	0.219782
rs142826893	3	123762745	G	C	0.0119417	8.91584e-05	-3.39168	0.827538
rs9941524	2	199499443	A	G	0.41345	8.92442e-05	0.612207	0.149382
rs112172904	3	136080665	G	A	0.11165	8.92647e-05	0.790253	0.192829
rs112402636	3	136143829	G	A	0.11165	8.92647e-05	0.790253	0.192829
rs112511298	3	136129591	G	A	0.11165	8.92647e-05	0.790253	0.192829
rs113317862	3	136120788	G	A	0.11165	8.92647e-05	0.790253	0.192829
rs113632149	3	136220746	G	A	0.11165	8.92647e-05	0.790253	0.192829
rs139686829	3	136151933	CA	C	0.11165	8.92647e-05	0.790253	0.192829
rs141895959	3	136186919	T	A	0.11165	8.92647e-05	0.790253	0.192829
rs144070057	3	136183506	C	CA	0.11165	8.92647e-05	0.790253	0.192829
rs17365351	3	136340339	G	T	0.11165	8.92647e-05	0.790253	0.192829
rs56218376	3	136189173	G	A	0.11165	8.92647e-05	0.790253	0.192829
rs66902780	3	136284421	G	A	0.11165	8.92647e-05	0.790253	0.192829
rs66973954	3	136214357	A	T	0.11165	8.92647e-05	0.790253	0.192829
rs67281610	3	136259946	G	A	0.11165	8.92647e-05	0.790253	0.192829
rs67305360	3	136214191	T	C	0.11165	8.92647e-05	0.790253	0.192829
rs67621498	3	136236404	C	T	0.11165	8.92647e-05	0.790253	0.192829
rs6773495	3	136240403	G	A	0.11165	8.92647e-05	0.790253	0.192829
rs17199978	3	136056184	A	G	0.111694	8.94496e-05	0.790182	0.192839
rs200140001	11	22872819	C	CA	0.0132913	8.94666e-05	2.61536	0.638269
rs897399	2	199500000	A	G	0.41349	8.95233e-05	0.611767	0.149306
rs34804096	2	76069102	C	CGT	0.212165	8.96466e-05	0.680659	0.166134
rs9443869	6	81813772	T	G	0.242447	8.97317e-05	-0.599598	0.146359
rs191473732	5	56076302	A	G	0.0166602	8.97536e-05	2.18425	0.533173
rs17087107	4	57575092	T	C	0.165699	8.98699e-05	-0.698887	0.170612
rs2853442	2	233379543	A	G	0.310136	9.01505e-05	-0.601328	0.146826
rs1320253	17	21289225	G	A	0.432659	9.05369e-05	0.647876	0.158237
rs12660986	6	125289879	G	A	0.0552427	9.06071e-05	1.2164	0.297109
rs254688	12	115457520	A	G	0.135073	9.07389e-05	1.01021	0.246769
rs78439566	9	86208603	CT	C	0.174385	9.08928e-05	-0.738113	0.180323
rs56187173	4	170840232	A	G	0.299165	9.10063e-05	-0.637286	0.155703
rs2943426	8	19127242	G	C	0.177495	9.11148e-05	-0.769184	0.187944
rs62362088	5	57201666	C	T	0.379801	9.11148e-05	-0.668744	0.163402
rs12733006	1	188445466	A	G	0.213684	9.11339e-05	0.612345	0.149624
rs58273473	3	123757834	C	A	0.0145583	9.12162e-05	-3.22388	0.787789
rs28365648	9	132108242	C	T	0.0478058	9.1307e-05	1.16199	0.283962
rs141944047	3	123805661	C	T	0.0118058	9.13985e-05	-3.42336	0.836644
rs35193892	17	70378816	T	C	0.121379	9.20809e-05	-0.775555	0.189634
rs77097216	22	46826027	C	G	0.0638689	9.21178e-05	1.0935	0.267382
rs74973819	2	107019383	G	T	0.116483	9.22171e-05	1.12033	0.273963
rs148470042	3	45363542	G	A	0.0191214	9.23655e-05	2.07809	0.508227
rs1945690	11	81334729	G	A	0.490086	9.24222e-05	-0.558556	0.136608
rs11160363	14	97211941	T	C	0.33532	9.24244e-05	-0.621207	0.151931
rs10809073	9	10345949	G	A	0.225015	9.26245e-05	0.58889	0.144048
rs12619070	2	7374085	T	A	0.184505	9.26919e-05	0.68482	0.167521
rs6126395	20	50529081	A	C	0.233895	9.27104e-05	0.675261	0.165185
rs9626859	22	46774991	T	C	0.209183	9.27253e-05	0.740447	0.181133
rs10424392	19	3925413	C	T	0.378993	9.2743e-05	-0.553526	0.135409
rs34142794	14	97211932	A	C	0.335466	9.28736e-05	-0.621341	0.152013
rs111277797	6	166563432	AT	A	0.208738	9.29176e-05	0.661945	0.161952
rs11964682	6	166563007	G	A	0.208738	9.29176e-05	0.661945	0.161952
rs920962	6	166562346	A	G	0.208738	9.29176e-05	0.661945	0.161952
rs9459586	6	166563603	A	G	0.208738	9.29176e-05	0.661945	0.161952
rs9459587	6	166563637	G	A	0.208738	9.29176e-05	0.661945	0.161952
rs9459588	6	166564084	G	A	0.208738	9.29176e-05	0.661945	0.161952
rs10946128	6	166560796	G	A	0.208748	9.29524e-05	0.661948	0.161957
rs77175079	7	22972334	A	C	0.0847295	9.31512e-05	-1.0406	0.254635
rs12434260	14	97211597	A	G	0.335505	9.32087e-05	-0.621405	0.152065
rs74427833	22	46777287	A	G	0.0592621	9.32946e-05	1.08907	0.266524
rs465882	5	123741538	T	A	0.19499	9.35857e-05	-0.704304	0.172398
rs7536426	1	240285620	G	A	0.364325	9.35857e-05	-0.533771	0.130655
rs9973442	2	199522858	C	A	0.408675	9.3668e-05	0.599933	0.146859
rs148549077	8	1160301	G	A	0.0130728	9.37185e-05	2.55064	0.624399
rs55886099	2	76054240	A	G	0.213592	9.37568e-05	0.677626	0.165888
rs55967646	2	76054180	T	C	0.213592	9.37568e-05	0.677626	0.165888
rs1996593	4	186945517	G	A	0.462591	9.38307e-05	-0.590409	0.144544
rs117867413	8	31905633	A	G	0.0178155	9.38626e-05	2.08395	0.510204
rs75029227	3	45330733	G	C	0.0192573	9.38854e-05	2.07473	0.507954
rs2443179	6	91108816	G	A	0.436199	9.39038e-05	0.552778	0.135338
rs1915417	8	19162188	G	C	0.140316	9.39088e-05	-0.86521	0.211833
rs4608552	2	76046582	G	T	0.213146	9.43392e-05	0.678664	0.16621
rs34009687	2	76046323	C	A	0.213112	9.44017e-05	0.678728	0.166234
rs7569314	2	199506556	G	T	0.409885	9.44585e-05	0.606383	0.148521
rs10912392	1	188434224	C	G	0.210165	9.45246e-05	0.612853	0.150112
rs180827290	8	1141364	A	G	0.0131699	9.4602e-05	2.54429	0.623233
rs34396904	3	178900501	CT	C	0.0167282	9.47093e-05	2.26743	0.555457
8:1122119	8	1122119	A	G	0.0132039	9.47242e-05	2.54434	0.623301
rs141047380	8	1123833	C	G	0.0132039	9.47242e-05	2.54434	0.623301
rs13022745	2	76045041	A	C	0.212951	9.48742e-05	0.679171	0.166397
20:53262464	20	53262464	C	CAAAAAAA	0.291308	9.48756e-05	0.702819	0.172191
rs35661265	17	70326535	G	GTA	0.369109	9.49118e-05	-0.584779	0.143275
rs76444565	3	1647889	T	C	0.0345874	9.50354e-05	1.49327	0.365893
rs141517122	2	199513476	AAAAT	A	0.445379	9.50958e-05	0.590545	0.144706
rs4646064	1	15829803	C	T	0.043	9.51371e-05	1.48462	0.363799
rs10840528	11	11034173	G	T	0.357601	9.51697e-05	-0.562299	0.137792
rs78632535	6	166556497	T	C	0.18932	9.5174e-05	0.676383	0.165749
rs9459584	6	166560122	C	T	0.18932	9.5174e-05	0.676383	0.165749
rs9459591	6	166568286	C	T	0.18932	9.5174e-05	0.676383	0.165749
rs79099791	11	116239244	T	C	0.0758504	9.51804e-05	-1.09639	0.268674
rs7834971	8	139308396	C	T	0.0861748	9.52827e-05	1.0286	0.25208
rs56023236	6	166555448	G	A	0.189311	9.52984e-05	0.676369	0.16576
rs71359719	17	70326537	G	A	0.413202	9.53176e-05	-0.604446	0.148136
rs17813537	16	84422763	G	C	0.0813107	9.56026e-05	1.0221	0.250543
rs7305789	12	15678516	T	C	0.423597	9.56374e-05	-0.495547	0.121474
rs73032088	6	166553945	G	A	0.189282	9.56722e-05	0.676325	0.165793
rs7939241	11	114859696	A	G	0.18932	9.57234e-05	0.644125	0.157905
rs67416823	1	212503889	C	CA	0.358851	9.5894e-05	-0.631348	0.154791
rs11733247	4	5355347	C	T	0.062835	9.59878e-05	1.13732	0.278861
rs672954	11	10972659	A	G	0.32366	9.59893e-05	0.551223	0.135155
rs74337868	9	7895076	A	T	0.039267	9.60852e-05	-1.43567	0.352038
rs61005382	1	113333189	G	T	0.0222621	9.61428e-05	-1.91091	0.468592
rs115187472	2	144299740	C	T	0.264529	9.61663e-05	-0.637161	0.156246
rs200707343	10	134255298	AC	A	0.0151359	9.6177e-05	3.02212	0.741098
rs58344025	20	15996823	A	G	0.0797573	9.62345e-05	-0.967573	0.237282
rs11737548	4	5355493	A	C	0.062835	9.63469e-05	1.13697	0.278845
rs595152	11	63353572	T	C	0.260291	9.64592e-05	-0.609133	0.149403
rs117479662	13	98891413	A	T	0.0112476	9.64806e-05	2.98717	0.732679
rs11389347	16	54707529	T	TA	0.310534	9.65083e-05	0.582914	0.142977
rs71597753	4	5355871	A	T	0.0628398	9.65218e-05	1.13685	0.278852
rs4060816	11	63353606	A	G	0.260291	9.65609e-05	-0.60911	0.149408
rs13040115	20	15997370	G	A	0.0796311	9.6605e-05	-0.967846	0.237409
rs384621	5	2627883	C	G	0.278269	9.66519e-05	-0.675349	0.165666
rs112605004	3	108151272	G	GA	0.115971	9.67536e-05	-1.04385	0.256078
rs17576615	1	117041471	A	G	0.0167476	9.67735e-05	2.53306	0.621424
rs9617418	22	49065024	C	T	0.311146	9.6903e-05	0.612733	0.150332
rs62296075	4	1039215	A	G	0.0422816	9.69634e-05	1.37602	0.337616
rs8009433	14	78358692	G	T	0.350431	9.69919e-05	-0.590841	0.14497
rs150397080	1	188395356	C	CA	0.211607	9.71043e-05	0.613036	0.150428
rs201152702	9	26645193	TAC	T	0.426406	9.72117e-05	-0.650205	0.15956
rs9988925	12	73378387	G	A	0.300879	9.72913e-05	0.551472	0.135338
9:34010425	9	34010425	TAAA	T	0.354806	9.73042e-05	-0.625141	0.153419
rs139442137	22	32989323	C	CCTT	0.491326	9.74656e-05	-0.591728	0.145235
rs12755622	1	188410640	T	C	0.213301	9.76912e-05	0.60933	0.149578
rs12122037	1	188436652	C	T	0.21332	9.7768e-05	0.609265	0.149571
rs12142618	1	188429760	A	C	0.21332	9.7768e-05	0.609265	0.149571
rs12564268	1	188440475	C	A	0.21334	9.78676e-05	0.609194	0.149563
rs928994	12	52801296	A	G	0.237864	9.80043e-05	0.67624	0.166039
rs17140205	5	115942140	A	G	0.286408	9.8022e-05	-0.615026	0.151011
rs113776795	22	46776044	A	T	0.0590652	9.80299e-05	1.08884	0.267351
rs76709916	3	65693959	G	A	0.0173786	9.80448e-05	2.5515	0.626494
rs55814538	5	115942212	T	G	0.286704	9.80825e-05	-0.615889	0.151229
rs164659	8	28442392	G	A	0.341102	9.82932e-05	0.646866	0.158858
rs71419295	14	97212125	T	C	0.339028	9.83366e-05	-0.621538	0.152643
rs112124471	3	136023800	G	A	0.106932	9.83473e-05	0.832249	0.204392
rs6492586	13	92812514	G	C	0.42599	9.83864e-05	-0.516256	0.126791
rs71519065	1	188412338	A	G	0.213345	9.84861e-05	0.609042	0.149589
rs12226485	11	63347129	G	A	0.312059	9.85224e-05	-0.578846	0.142176
rs12752139	1	188406783	C	T	0.213296	9.85387e-05	0.609174	0.149626
rs9617495	22	49065256	T	G	0.311602	9.8595e-05	0.611398	0.150178
rs150810676	2	76105401	T	TA	0.199971	9.8654e-05	0.69442	0.170578
rs145847258	1	217260262	AT	A	0.329755	9.86576e-05	-0.655465	0.16101
rs76450453	2	78504379	C	T	0.0313737	9.86661e-05	1.90613	0.468227
rs67411255	3	162259082	C	A	0.398087	9.86676e-05	-0.532968	0.13092
rs4142210	1	70242585	A	C	0.415263	9.87024e-05	-0.575867	0.141461
rs67401093	1	188442821	C	T	0.21332	9.87131e-05	0.609123	0.149632
rs13076815	3	14376584	G	A	0.490296	9.87843e-05	0.56456	0.138692
rs1765399	9	33682232	C	T	0.243311	9.88263e-05	-0.652853	0.160387
rs855462	9	33683008	C	G	0.243311	9.88263e-05	-0.652853	0.160387
rs12562435	1	188449030	T	G	0.213345	9.8842e-05	0.609033	0.149623
rs855463	9	33685362	A	G	0.243301	9.88619e-05	-0.652823	0.160383
rs199784034	17	75670650	CGAT	CAAT	0.12362	9.89424e-05	0.904049	0.222115
rs10912381	1	188404865	A	C	0.213301	9.89616e-05	0.609081	0.149647
rs7601848	2	199513555	A	T	0.413519	9.89936e-05	0.600692	0.147589
rs11807702	1	188405728	C	G	0.213316	9.90798e-05	0.60898	0.149634
rs35748090	2	240668488	T	C	0.0241748	9.9089e-05	1.92093	0.471998
rs9617494	22	49065234	G	A	0.313966	9.91175e-05	0.614069	0.150888
rs13115781	4	5352350	A	G	0.0538883	9.92079e-05	1.20627	0.296423
rs35565590	2	240681370	G	T	0.0248204	9.92556e-05	1.88597	0.46346
rs723496	1	188402388	A	T	0.213296	9.9393e-05	0.608989	0.149668
rs199649957	6	128999731	A	AAAAC	0.278786	9.94372e-05	-0.613125	0.150689
rs142612683	11	22888015	C	T	0.00998544	9.94479e-05	3.01851	0.741868
rs117959398	22	46775592	C	T	0.0589877	9.9586e-05	1.08892	0.267651
rs16963551	16	84417003	G	C	0.061801	9.98096e-05	1.13767	0.279677
rs12117065	1	188454093	A	G	0.212995	9.99649e-05	0.609425	0.149832
rs55658612	16	27901773	T	C	0.0776699	0.000100015	-1.07834	0.265127
rs60190359	3	136944601	T	C	0.168431	0.00010004	0.728517	0.179121
rs12524005	6	91108490	T	C	0.435927	0.000100063	0.550979	0.135472
rs1455342	2	199521868	A	C	0.42017	0.000100074	0.587608	0.144479
rs4380729	6	91108391	A	T	0.435937	0.000100185	0.550959	0.135478
rs5825921	18	66899644	T	TA	0.159252	0.000100275	-0.757322	0.186233
rs1734629	9	33711245	A	T	0.243379	0.000100298	-0.653263	0.160646
rs1765367	9	33711246	T	C	0.243379	0.000100298	-0.653263	0.160646
rs2150764	9	79575050	A	G	0.475243	0.000100428	-0.526491	0.129483
rs12756087	1	188442716	G	A	0.213243	0.000100472	0.608922	0.14976
rs144669210	4	68017682	C	T	0.106155	0.000100489	0.964055	0.237105
rs17056145	6	128953255	G	A	0.4125	0.00010073	-0.524562	0.129034
rs9635221	14	51400542	T	A	0.224762	0.000100732	0.650126	0.159921
rs148743663	11	22845603	A	G	0.0101699	0.000101054	3.01857	0.742682
rs2414937	15	67432676	G	C	0.271777	0.000101065	-0.568681	0.139918
rs2344309	2	233454592	T	C	0.478389	0.000101172	-0.498625	0.12269
rs10879571	12	73551552	A	G	0.446602	0.000101284	-0.564507	0.138911
rs699757	1	116488902	C	G	0.350005	0.000101296	0.520947	0.128193
rs11043040	11	11007323	A	G	0.349723	0.000101309	-0.541501	0.133252
rs66776846	3	162259178	G	A	0.398364	0.00010147	-0.531423	0.130786
rs9688043	5	123930678	C	A	0.092233	0.000101515	1.0756	0.264719
rs6756235	2	233455077	G	A	0.477146	0.000101788	-0.499131	0.122865
rs12826777	12	73392555	T	G	0.359447	0.000101838	-0.545518	0.134288
rs10743163	11	11033950	G	A	0.357946	0.00010184	-0.559049	0.137619
rs6981648	8	139775145	T	G	0.153827	0.000101855	-0.857963	0.211203
rs17551306	10	119424140	G	C	0.102068	0.000101949	0.882013	0.217137
rs28684860	22	49244914	C	A	0.461664	0.000101964	0.633912	0.15606
rs11355937	12	52891090	AT	A	0.309335	0.000102162	0.651029	0.160295
rs11101976	1	110181629	T	C	0.329677	0.000102167	0.675495	0.16632
22:46781617	22	46781617	C	T	0.0843107	0.000102247	0.940941	0.23169
22:46781618	22	46781618	A	G	0.0843107	0.000102247	0.940941	0.23169
rs13177816	5	5181634	C	A	0.271845	0.000102256	0.675778	0.166399
rs7955287	12	73377992	A	G	0.359223	0.000102265	0.519046	0.127807
rs78924794	4	189365317	A	G	0.0248981	0.000102315	1.87864	0.462601
rs855421	9	33688470	T	A	0.242786	0.000102332	-0.650127	0.160091
rs55863619	4	57578109	A	T	0.173218	0.000102496	-0.679872	0.167434
rs12737469	1	188398617	G	A	0.213272	0.000102783	0.608346	0.149847
rs855432	9	33695730	T	C	0.242718	0.000102786	-0.649753	0.160047
rs11073118	15	36019074	C	T	0.441748	0.000102822	-0.608225	0.149821
rs62296076	4	1039660	A	G	0.0425146	0.000102828	1.3669	0.336702
rs12730533	1	188396947	C	T	0.213272	0.000102869	0.608332	0.149852
rs61581669	18	68096995	C	T	0.334995	0.000103068	-0.549301	0.135328
rs12142501	1	188422078	C	A	0.213505	0.000103083	0.60769	0.149715
rs68164790	3	162258663	C	T	0.398117	0.0001031	-0.531155	0.13086
rs10929474	2	7377513	T	A	0.189786	0.000103122	0.67845	0.167152
rs77977881	8	31948145	A	G	0.0193835	0.000103128	2.00544	0.49409
2:95516627	2	95516627	T	C	0.0105336	0.000103164	2.86329	0.705455
rs200902173	12	104813170	C	T	0.0968828	0.000103165	-0.940696	0.231769
rs79698889	4	57575819	C	CT	0.16718	0.000103289	-0.68793	0.169506
rs2058662	2	202572806	C	G	0.149738	0.00010338	0.777325	0.191544
rs13263353	8	87244582	G	A	0.316097	0.000103431	0.589478	0.145261
rs855464	9	33673025	T	C	0.242698	0.000103493	-0.652429	0.16078
rs1101843	9	33671779	T	C	0.242703	0.000103497	-0.652436	0.160782
rs113171339	12	101256169	A	G	0.0469806	0.000103503	1.34117	0.330509
rs12622363	2	76051484	C	T	0.214243	0.000103538	0.67403	0.166108
12:15682401	12	15682401	T	TA	0.382021	0.000103592	-0.51135	0.126022
rs62296077	4	1039718	G	A	0.0425485	0.000103645	1.36568	0.336582
rs4669164	2	7361146	A	T	0.19067	0.00010383	0.676791	0.16682
rs1166333	1	217258449	A	G	0.325529	0.000103852	-0.630955	0.155524
rs58611489	9	33704584	G	GGCTTTGCAC	0.242767	0.000103852	-0.649868	0.160186
rs58737414	9	33704585	T	TACGGG	0.242767	0.000103852	-0.649868	0.160186
rs1656398	2	233427852	A	G	0.325801	0.000103978	0.570216	0.140564
rs9617492	22	49064902	A	G	0.311859	0.000104049	0.610965	0.150616
rs189742756	2	95629032	G	C	0.0119595	0.000104054	3.19042	0.786512
rs12322459	12	15674275	G	T	0.433146	0.000104134	-0.485577	0.119712
rs4257880	6	158731839	A	G	0.072801	0.00010429	-1.10093	0.271444
rs1525490	2	7360794	G	A	0.190699	0.000104295	0.676627	0.16683
rs150631587	2	12279295	T	G	0.0109078	0.00010458	2.64798	0.65301
rs59085716	4	189371926	T	C	0.0248738	0.000104581	1.85916	0.45848
rs957553	1	188425609	T	C	0.213782	0.000104644	0.606641	0.149608
rs6549603	3	74544785	C	T	0.183112	0.000104676	0.725405	0.178901
rs77965919	8	31899007	G	A	0.0173786	0.000104723	2.10388	0.518879
rs74713578	4	189373693	A	T	0.0248786	0.000104956	1.85682	0.458015
rs6488780	12	15675470	G	A	0.433231	0.000104956	-0.485147	0.119669
rs10784999	12	73374686	A	G	0.300971	0.000104989	0.545052	0.134449
rs75938424	4	189372793	T	C	0.0248786	0.000105026	1.85763	0.458237
rs35926866	3	162258079	A	ATCG	0.397835	0.000105074	-0.530832	0.130948
4:189738941	4	189738941	CA	C	0.115838	0.000105136	-0.839649	0.207137
rs10905233	10	7845507	G	A	0.0778155	0.000105204	-1.06119	0.261801
rs2165332	1	23142351	C	T	0.409282	0.000105216	-0.587466	0.144932
rs10712312	6	158751170	CT	C	0.0727379	0.000105266	-1.10003	0.271394
rs3828713	6	158732511	C	G	0.0727379	0.000105266	-1.10003	0.271394
rs4709191	6	158742151	A	T	0.0727379	0.000105266	-1.10003	0.271394
rs6455579	6	158756739	C	T	0.0727379	0.000105266	-1.10003	0.271394
rs6930405	6	158741484	C	G	0.0727379	0.000105266	-1.10003	0.271394
19:15612808	19	15612808	T	C	0.03904	0.0001053	1.85065	0.456595
rs35589163	2	76098494	C	T	0.199937	0.000105441	0.679093	0.167561
rs9583996	13	92807619	A	C	0.427184	0.000105491	-0.511674	0.126256
rs55821041	3	162257912	G	A	0.397752	0.000105681	-0.530731	0.130974
rs2786628	9	33713523	G	A	0.242859	0.000105847	-0.649999	0.160424
rs855457	9	33716775	T	G	0.242854	0.000105868	-0.650023	0.160432
rs80240903	4	1031649	C	G	0.036233	0.000105875	1.44604	0.356901
rs16910926	12	15674531	C	T	0.432746	0.000106153	-0.485246	0.119785
rs58222168	10	7840159	A	ATG	0.0780825	0.000106205	-1.05896	0.261418
rs79518668	1	76237575	G	C	0.0223932	0.000106236	1.96448	0.484968
rs147205481	1	147778251	T	C	0.0110728	0.0001064	2.89607	0.71502
rs74535858	18	419965	G	C	0.109975	0.000106428	-0.831525	0.205302
rs35047701	7	34700457	TTGACTCATCCCTCCC	T	0.246476	0.000106496	0.654924	0.161706
rs12792074	11	45591430	G	A	0.0425097	0.000106503	1.55744	0.384546
rs117435485	11	49864666	G	A	0.0109417	0.000106505	3.06693	0.757255
rs4749308	10	7888974	G	A	0.0762184	0.000106555	-1.05236	0.259848
rs78314149	11	10956057	C	G	0.0503374	0.000106607	1.41933	0.350469
rs76722680	12	52877890	G	A	0.0309126	0.000106658	1.59767	0.394519
rs115982258	1	26510336	C	T	0.0878301	0.000106728	-0.985846	0.24345
rs1384107	3	14396127	G	A	0.264981	0.000106843	0.653807	0.161466
rs35998693	2	76040729	GT	G	0.257481	0.000106879	0.588117	0.145246
rs9652369	14	74529660	T	G	0.499966	0.000106884	0.550709	0.136008
rs11661516	18	68097658	A	G	0.334825	0.000107016	-0.548387	0.135446
rs6501041	16	7986445	G	A	0.208738	0.00010726	0.607795	0.150142
rs1455344	2	199516059	G	A	0.412752	0.000107379	0.595844	0.147201
rs2377820	9	79575678	A	C	0.459292	0.000107446	-0.52851	0.130572
rs62148775	2	76104469	C	T	0.200262	0.000107472	0.685137	0.169271
rs2002221	4	170842930	G	A	0.286408	0.000107491	-0.630623	0.155804
rs11663495	18	44105060	T	A	0.115282	0.000107517	0.76912	0.190025
rs2812041	14	38736980	G	A	0.287437	0.000107692	-0.567337	0.140186
rs60933634	18	13832691	G	GA	0.237001	0.00010782	0.61994	0.153196
rs66991485	17	75663869	T	C	0.13916	0.00010813	0.800561	0.197869
rs150884017	17	53365729	T	A	0.0112621	0.000108138	3.18363	0.786878
rs75109899	1	170144331	C	G	0.00873786	0.000108168	3.41923	0.845127
rs116933711	8	28123502	T	A	0.033034	0.000108171	1.64938	0.407675
rs113766487	17	20897464	C	T	0.0387621	0.000108709	1.52641	0.377408
rs6488783	12	15685990	A	G	0.417476	0.00010924	-0.475731	0.117664
rs13324419	3	140547894	C	T	0.027165	0.000109271	1.66575	0.412005
rs5827754	19	31643189	CGT	C	0.086481	0.000109309	-0.913689	0.225996
rs12771488	10	72041113	A	T	0.28566	0.000109677	-0.572453	0.141625
rs8049298	16	7984527	A	C	0.20815	0.000109707	0.609337	0.150754
rs34488174	12	73398006	AGTT	A	0.184752	0.000109859	0.686762	0.169924
rs55974768	12	73401071	C	T	0.184752	0.000109859	0.686762	0.169924
rs61933265	12	73400071	G	T	0.184752	0.000109859	0.686762	0.169924
rs75826920	12	73400041	CAAG	C	0.184752	0.000109859	0.686762	0.169924
rs11179510	12	73420928	G	A	0.184466	0.000109927	0.687497	0.170114
rs11179517	12	73429824	G	A	0.184466	0.000109927	0.687497	0.170114
rs11179520	12	73435084	C	T	0.184466	0.000109927	0.687497	0.170114
rs11179524	12	73439435	C	T	0.184466	0.000109927	0.687497	0.170114
rs12371588	12	73394315	C	T	0.184466	0.000109927	0.687497	0.170114
rs1400141	12	73437446	C	T	0.184466	0.000109927	0.687497	0.170114
rs1606998	12	73405472	C	T	0.184466	0.000109927	0.687497	0.170114
rs2361448	12	73434750	C	T	0.184466	0.000109927	0.687497	0.170114
rs5799106	12	73434553	TTTTTA	T	0.184466	0.000109927	0.687497	0.170114
rs58333676	12	73413316	TG	T	0.184466	0.000109927	0.687497	0.170114
rs61933273	12	73425542	G	T	0.184466	0.000109927	0.687497	0.170114
rs73156336	12	73397542	C	A	0.184466	0.000109927	0.687497	0.170114
rs995162	12	73419006	G	A	0.184466	0.000109927	0.687497	0.170114
rs9372898	6	128955732	A	T	0.260985	0.000109984	-0.594652	0.147145
rs10018461	4	64061798	A	G	0.402903	0.000110358	-0.537408	0.133011
rs10028538	4	64061797	G	A	0.402903	0.000110358	-0.537408	0.133011
rs113865264	16	7992837	T	TTTTTTA	0.22351	0.000110363	0.593607	0.146921
rs17017502	3	80096545	T	A	0.49866	0.00011039	-0.519847	0.128667
rs4236302	7	21211412	G	A	0.300971	0.000110444	-0.64878	0.160585
rs77939192	3	83533059	A	T	0.0886262	0.00011046	0.878823	0.217526
rs67925174	17	75663777	A	G	0.139263	0.000110481	0.799578	0.197914
rs10826331	10	61378480	C	T	0.455291	0.000110529	0.513801	0.127181
rs10020831	4	64061808	T	C	0.402859	0.000110636	-0.537237	0.132991
rs10020836	4	64061812	T	C	0.402859	0.000110636	-0.537237	0.132991
rs17163674	1	26527863	C	T	0.092233	0.000110791	-0.960796	0.237865
rs11179522	12	73436961	T	A	0.184515	0.000111106	0.68719	0.170161
rs2283021	7	103220611	T	G	0.237864	0.000111111	0.587618	0.145505
rs76373110	9	132096005	T	C	0.0499815	0.000111168	1.15175	0.285204
rs4236821	8	94954056	T	C	0.320388	0.000111252	0.585609	0.14502
rs1542531	3	162256364	C	T	0.397005	0.000111434	-0.529693	0.131188
rs624290	9	3928115	C	T	0.169903	0.000111503	-0.61965	0.153474
rs12196029	6	120925402	G	A	0.0558592	0.000111504	-1.07756	0.266889
rs13393948	2	4952545	G	A	0.199029	0.000111505	-0.670059	0.165959
rs7517922	1	181086599	G	C	0.326796	0.000111576	0.612078	0.151605
rs146082610	2	119883295	C	T	0.0149854	0.000111618	2.22032	0.549961
rs145599852	9	4437420	G	A	0.149612	0.000111659	0.747736	0.185215
rs11945807	4	170842326	G	C	0.285951	0.000111675	-0.631103	0.156327
rs11662429	18	68098626	C	T	0.334398	0.000111731	-0.547133	0.135532
rs1193329	8	19153728	G	A	0.199029	0.000111861	-0.725881	0.179824
rs59681627	16	74311453	G	A	0.141961	0.000111958	-0.776998	0.192499
rs2934466	16	84971585	C	G	0.1385	0.000111973	-0.856077	0.212092
rs73180280	13	36645240	C	T	0.111655	0.000111979	-0.759979	0.188285
rs17789281	13	36653987	A	G	0.11165	0.000112021	-0.759983	0.188291
rs41446645	13	36648004	G	T	0.11165	0.000112021	-0.759983	0.188291
rs73182147	13	36661403	C	A	0.11165	0.000112021	-0.759983	0.188291
rs73182148	13	36663232	A	G	0.11165	0.000112021	-0.759983	0.188291
rs73182149	13	36663445	G	C	0.11165	0.000112021	-0.759983	0.188291
rs73182151	13	36665626	T	C	0.11165	0.000112021	-0.759983	0.188291
rs11287731	14	74486946	AT	A	0.489374	0.000112029	0.544379	0.134874
rs7755561	6	89774869	G	A	0.200738	0.000112096	0.698589	0.173088
rs6722498	2	144341583	T	C	0.259102	0.000112455	-0.618882	0.153372
rs7301508	12	15135231	T	C	0.451194	0.000112589	-0.575579	0.142652
rs71582551	1	116483570	CAT	C	0.164976	0.000112886	-0.801342	0.198641
rs72671639	8	106302631	A	T	0.014238	0.000112899	2.4708	0.612479
rs10018455	4	64061773	A	G	0.407243	0.000113186	-0.540395	0.13398
rs78397695	17	1371929	C	T	0.0167233	0.000113265	2.24814	0.557411
rs28711748	4	168550068	A	G	0.489463	0.000113372	0.553567	0.137261
rs4491370	13	92817675	A	G	0.424932	0.000113383	-0.51545	0.127811
rs6851797	4	140942859	T	C	0.485437	0.000113393	-0.528212	0.130976
rs11937690	4	168553390	G	A	0.489589	0.000113582	0.553642	0.137297
rs1356509	4	168550888	T	C	0.489466	0.00011362	0.553471	0.137258
rs1878687	4	168573368	A	G	0.456063	0.000113675	0.529934	0.131425
rs77999824	8	117458961	C	G	0.0720145	0.000113697	-0.968957	0.240308
rs1473655	2	7356463	A	G	0.186354	0.000113713	0.677338	0.167986
rs71605192	4	3818934	T	A	0.281741	0.000113724	0.625792	0.155203
rs11179518	12	73430919	T	C	0.184709	0.000113741	0.686479	0.170256
rs2203768	4	168552947	G	C	0.489487	0.000113769	0.553376	0.137247
rs4108920	4	168551307	A	G	0.489482	0.000113835	0.553421	0.137263
rs11648731	16	57314201	G	A	0.0824417	0.000113889	0.938512	0.232784
rs150110322	9	102248827	T	C	0.378911	0.000113936	-0.608099	0.150834
rs11611770	12	101227454	A	T	0.0679612	0.000114462	1.08006	0.267986
1:238790822	1	238790822	A	ATATAG	0.21592	0.00011448	-0.67551	0.167609
rs58540347	4	58941109	CAAAA	C	0.0635631	0.000114542	1.02107	0.253359
rs6717014	2	144308759	C	T	0.257417	0.000114572	-0.63649	0.157936
rs11110572	12	101275109	A	G	0.0485583	0.000114733	1.28823	0.319687
rs11753269	6	166558778	A	G	0.194175	0.000114858	0.664232	0.164848
rs73032096	6	166556538	C	T	0.194175	0.000114858	0.664232	0.164848
rs9457134	6	166559062	T	C	0.194175	0.000114858	0.664232	0.164848
rs9459582	6	166556958	T	C	0.194175	0.000114858	0.664232	0.164848
rs9459583	6	166558164	T	C	0.194175	0.000114858	0.664232	0.164848
rs9459585	6	166560276	G	A	0.194175	0.000114858	0.664232	0.164848
rs141611468	22	45031945	G	T	0.0169515	0.000114922	2.42179	0.601057
rs184148277	2	95599624	C	T	0.010087	0.00011493	2.84861	0.706993
rs186776134	2	95535519	G	C	0.010087	0.00011493	2.84861	0.706993
rs7898943	10	62809848	A	T	0.457082	0.000115001	-0.557497	0.13837
rs55682380	6	166555653	C	T	0.194165	0.000115009	0.664214	0.164858
rs56012907	6	166555705	A	T	0.194165	0.000115009	0.664214	0.164858
rs56350358	6	166555586	G	T	0.194165	0.000115009	0.664214	0.164858
rs188617469	2	218232713	G	A	0.010432	0.000115035	2.6441	0.656276
rs117017687	10	132297563	G	A	0.0242476	0.000115067	-1.72307	0.42768
rs10770151	11	10999162	G	A	0.278869	0.00011529	0.672871	0.167034
rs201812635	3	140600548	TA	T	0.0223544	0.000115328	1.59941	0.39705
rs4860037	4	168580549	T	G	0.456214	0.000115417	0.529281	0.1314
rs6816287	4	168578298	T	C	0.456214	0.000115417	0.529281	0.1314
rs76584014	6	134811656	C	A	0.0193981	0.000115576	2.13597	0.530327
rs117570145	10	132576811	C	G	0.0274854	0.00011563	-1.76421	0.438039
rs36079191	4	180389768	AG	A	0.157932	0.000115703	0.78456	0.194808
rs146649217	7	9467671	G	C	0.0577767	0.000115713	1.16867	0.290184
rs4855361	3	69234478	A	G	0.126063	0.000115752	0.790739	0.196348
rs4278878	2	144298980	T	G	0.26535	0.00011577	-0.629934	0.15642
rs393567	18	77253652	T	C	0.24596	0.000115893	0.633439	0.157302
rs118106157	22	46771677	A	C	0.0583107	0.000115979	1.0873	0.270022
rs57700243	2	76102984	C	T	0.200214	0.000115989	0.676825	0.168085
rs75046940	8	139336277	G	T	0.0687621	0.000116176	-1.1273	0.279989
rs2183770	9	79574979	G	A	0.461165	0.00011637	-0.524631	0.130318
rs1245511	10	73800871	G	T	0.382335	0.000116413	0.525477	0.130531
rs140695864	14	75321165	T	G	0.0137718	0.000116487	2.31431	0.574911
rs140735987	1	76298756	A	G	0.0218582	0.000116563	1.99639	0.495957
rs2818077	6	68299598	A	G	0.0843301	0.000116673	-0.965397	0.239846
rs141443692	4	170841700	TTC	T	0.285539	0.000116698	-0.631324	0.156851
rs184481283	2	95914718	G	T	0.0100676	0.000116832	2.84574	0.70707
rs3983694	12	15136812	T	C	0.450908	0.000116848	-0.574396	0.142719
rs138665707	18	68099417	A	ATACTGC	0.33416	0.000116864	-0.545898	0.13564
rs62511354	8	117460963	C	T	0.0718349	0.000116948	-0.967032	0.240291
rs12612059	2	7355574	C	T	0.186476	0.000116961	0.676167	0.168018
rs75582331	1	217552278	G	A	0.0142136	0.000116984	2.86432	0.711749
rs200568530	8	114659875	C	CAAT	0.0193252	0.000117076	2.25311	0.559902
rs72681708	14	78624418	A	C	0.12261	0.000117268	-0.810907	0.201534
rs76586877	12	101277879	C	A	0.0489466	0.000117284	1.29052	0.320735
rs72117289	18	429388	CTT	C	0.129093	0.000117326	-0.834608	0.207432
rs34081560	2	76102580	G	A	0.200277	0.000117402	0.676111	0.168047
rs76145332	22	46771413	C	T	0.0582718	0.000117454	1.08684	0.27014
rs78812893	3	83533335	C	T	0.0872184	0.000117472	0.897817	0.223161
rs7672889	4	68033525	C	T	0.135422	0.00011749	0.838505	0.20842
rs745532	9	33927325	G	A	0.330801	0.000117526	0.592327	0.147233
rs78743945	2	79943639	G	A	0.041301	0.000117672	1.35109	0.335865
rs5864380	4	177432732	G	GTA	0.267092	0.000117704	-0.592745	0.147352
rs80184251	4	120969586	A	T	0.0556748	0.000118056	-1.19555	0.297265
rs4641037	8	87268379	T	C	0.311631	0.000118141	0.578888	0.143944
rs77993875	2	2777727	C	T	0.0103932	0.000118497	2.63931	0.656413
rs5898517	9	79575275	TA	T	0.460515	0.0001186	-0.525184	0.130625
rs668754	11	63334984	A	G	0.273471	0.000118629	-0.59166	0.147161
rs62148772	2	76100610	G	A	0.200408	0.000118666	0.675322	0.167974
rs6831392	4	68036076	T	C	0.135646	0.000118744	0.836539	0.208082
rs35499088	2	76100164	A	G	0.200306	0.000118798	0.674986	0.167903
rs201056914	2	144426479	AAAATT	A	0.019233	0.000119108	2.09139	0.520324
rs60273551	12	132871922	G	A	0.088216	0.000119129	-1.24856	0.310639
rs60575205	9	33896604	AT	A	0.38785	0.000119346	0.587265	0.146128
rs17745081	12	73364605	A	C	0.166282	0.000119414	0.651293	0.162066
rs10200479	2	202575942	C	T	0.149976	0.000119514	0.768634	0.191276
rs7020327	9	79575486	A	G	0.460806	0.000119572	-0.525535	0.130785
rs34448318	16	27892249	G	A	0.0534126	0.00011966	-1.23011	0.306141
rs56659505	2	202578466	GTATTT	G	0.149971	0.000119685	0.768591	0.191284
rs73182155	13	36666344	T	G	0.110971	0.000119841	-0.763339	0.189994
rs11716939	3	281437	A	C	0.264296	0.000119896	0.571849	0.142337
rs2856082	11	1071562	C	G	0.185398	0.000119898	-0.64768	0.161212
rs34584085	2	144298835	T	G	0.265505	0.000119973	-0.628512	0.156448
rs76143332	13	23325113	A	C	0.0171072	0.000120041	2.26972	0.564993
rs933062	10	106333848	T	A	0.294606	0.000120167	-0.637001	0.158578
rs377376197	4	68047044	G	C	0.13582	0.000120197	0.834637	0.207782
rs113602361	11	42495749	C	A	0.0304854	0.00012022	1.7585	0.437784
rs77384614	9	7889240	C	A	0.0407476	0.00012029	-1.40881	0.350739
rs7646102	3	156836847	A	G	0.125218	0.000120312	-0.745308	0.185556
rs9306258	22	17800757	G	A	0.237825	0.000120432	0.661258	0.164642
rs137933503	4	68042233	G	T	0.135879	0.000120501	0.834129	0.207692
rs112182847	14	98342878	T	C	0.0287233	0.000120558	1.70122	0.423603
rs145952504	4	68040153	C	T	0.135927	0.000120573	0.833851	0.207631
rs28534578	4	68039482	T	C	0.135922	0.000120598	0.833876	0.20764
rs13076146	3	179238428	G	A	0.337156	0.000120672	0.608487	0.151523
rs74932216	8	124176343	G	A	0.0147718	0.000120718	2.18596	0.544354
rs7097834	10	73763028	G	T	0.349786	0.000120795	0.542737	0.13516
rs72638318	4	68042477	G	A	0.135898	0.000121155	0.833739	0.207671
rs76311453	22	49760052	C	T	0.0554806	0.00012118	1.19489	0.297634
rs66637228	3	136351210	G	A	0.126214	0.000121255	0.727451	0.181207
rs79761487	22	46822286	G	A	0.0636066	0.000121519	1.07635	0.268158
rs9949663	18	72108494	A	G	0.184068	0.000121605	0.596297	0.148566
rs11977609	7	37262901	T	G	0.242653	0.000121795	0.606903	0.151225
rs11728244	4	190472866	A	G	0.243501	0.000121842	-0.753692	0.187806
rs71611836	4	190472954	C	G	0.243519	0.000121934	-0.753608	0.187795
rs7541438	1	181086687	C	T	0.349515	0.000122001	0.578828	0.144246
rs307694	9	33925368	T	A	0.334951	0.000122014	0.582152	0.145075
rs34264909	3	23231859	C	T	0.262671	0.000122144	-0.738214	0.18398
rs78570360	8	121180145	T	A	0.019267	0.00012217	2.12137	0.528704
rs4751674	10	116139029	T	C	0.262136	0.000122182	-0.618407	0.154125
rs13089480	3	170187805	T	C	0.407767	0.000122198	0.533493	0.132963
rs10905235	10	7884230	G	A	0.0776699	0.000122249	-1.02876	0.256407
rs10905236	10	7884576	T	A	0.0776699	0.000122249	-1.02876	0.256407
rs72685710	9	1919530	C	T	0.0185633	0.000122386	2.30349	0.574163
rs55951678	1	204016759	T	C	0.0119563	0.000122605	2.60492	0.649374
rs57332543	18	66897843	G	T	0.101947	0.000122627	-0.895373	0.223208
rs7964194	12	73563639	A	G	0.358422	0.000122661	-0.629424	0.156913
rs111259512	13	58691057	T	TTGTGTGTG	0.0164954	0.000122864	2.79155	0.696002
rs2071174	11	1073712	T	C	0.38835	0.000122995	-0.50645	0.126279
rs35749766	3	136485099	CA	C	0.310317	0.00012302	0.569166	0.141919
rs1754406	6	158768267	C	T	0.0725531	0.000123046	-1.09879	0.273982
rs72686529	4	120968799	C	A	0.0552913	0.000123076	-1.20001	0.299226
rs71551066	7	34702014	A	ACGCATGTC	0.247539	0.000123146	0.647878	0.161557
rs77651971	3	83247265	G	A	0.0261311	0.000123226	1.92336	0.479635
rs66538544	4	5362744	C	G	0.0532087	0.000123383	1.20368	0.300192
rs59455955	15	94682808	A	G	0.170883	0.000123453	-0.752535	0.187687
rs60852454	15	94682807	G	A	0.170883	0.000123453	-0.752535	0.187687
rs5027940	11	11030643	G	A	0.386971	0.000123458	-0.535839	0.133642
rs382089	18	77242011	T	C	0.287155	0.00012347	0.563749	0.140604
rs138100144	2	96052875	A	T	0.010301	0.000123489	2.8353	0.707155
rs34460072	1	234206501	GT	G	0.331601	0.00012359	0.563794	0.140624
rs1259236	12	31624800	C	A	0.383782	0.000123661	-0.642905	0.160363
rs2947262	8	19125793	C	G	0.17585	0.000123718	-0.759119	0.189357
rs11037175	11	42971040	T	G	0.315534	0.000123733	0.509346	0.127054
rs1880605	2	7378614	C	G	0.185345	0.000123817	0.673853	0.168097
rs34949902	7	71207375	T	C	0.241259	0.000123863	0.734252	0.183168
rs60334721	15	35968706	G	A	0.30179	0.000123872	-0.550021	0.13721
rs34913150	5	5179745	G	A	0.269646	0.000123873	0.67088	0.16736
rs285778	8	106111956	C	T	0.141665	0.000123889	0.738797	0.184305
rs830328	1	217256437	T	A	0.324328	0.000124041	-0.620034	0.15469
rs2097312	22	32912277	T	C	0.42233	0.000124086	0.573364	0.143051
rs141278151	1	76297261	A	G	0.0246245	0.000124115	1.78061	0.444257
rs141865551	1	76290324	A	G	0.0246262	0.000124177	1.78036	0.444212
rs10956464	8	130135255	C	T	0.0577184	0.000124193	-1.2015	0.299784
rs35981245	12	31606164	T	C	0.139874	0.000124224	0.746534	0.18627
rs68029513	12	31606233	CAG	C	0.139874	0.000124224	0.746534	0.18627
rs34999753	9	140732819	ACT	A	0.181787	0.000124379	0.761182	0.189941
rs142565092	18	429202	G	GT	0.143588	0.000124623	-0.788065	0.196675
rs13270633	8	28443228	T	C	0.267583	0.000124753	0.631595	0.157637
rs57343794	12	31963828	C	T	0.142223	0.000125	-0.771049	0.192469
rs148752319	5	42513840	C	T	0.0358058	0.000125041	1.47499	0.368196
rs137938655	1	216589459	G	A	0.0407619	0.000125072	1.6453	0.410716
rs62504294	8	28443508	G	A	0.267636	0.000125211	0.63107	0.157545
rs76639858	2	62443547	G	T	0.0757839	0.000125321	1.32748	0.331424
rs111935704	22	46719597	C	A	0.0485874	0.00012565	1.24877	0.311827
rs900980	2	146323219	C	T	0.179612	0.000125654	-0.758661	0.189444
rs5745436	1	76333334	G	GA	0.0244369	0.000125675	1.78329	0.44531
rs67663634	11	63355011	G	T	0.270902	0.000125907	0.626616	0.156493
rs828008	6	158773971	G	C	0.0725291	0.000125916	-1.0984	0.274321
rs113444899	22	46703504	G	A	0.0486214	0.000125956	1.24929	0.312011
rs145065969	7	21213583	T	TATAAG	0.315437	0.000126023	-0.635469	0.158714
rs73177073	22	46727612	T	C	0.0489951	0.000126026	1.24886	0.311915
rs6733194	2	4874189	A	T	0.373199	0.000126088	0.548546	0.137009
rs35458261	8	28443293	ATT	A	0.267467	0.000126098	0.63082	0.157559
rs4260941	9	6389261	T	C	0.212539	0.000126149	0.89003	0.222309
rs4382530	9	6389252	T	G	0.212539	0.000126149	0.89003	0.222309
rs4520219	9	6389248	T	C	0.212539	0.000126149	0.89003	0.222309
rs35056152	16	27420938	A	ACAT	0.16994	0.000126172	-0.730605	0.18249
rs141771957	20	42201045	G	C	0.0306409	0.000126185	1.98325	0.495379
rs146964138	2	218228322	G	A	0.0111359	0.000126414	2.63509	0.658277
rs150057089	2	96212332	C	T	0.010267	0.000126618	2.83074	0.707233
rs143396034	2	96182638	A	G	0.0102621	0.000126754	2.83048	0.707218
rs12359901	10	475068	A	G	0.365379	0.000126775	0.555501	0.138798
rs77936487	6	39709638	T	G	0.249757	0.000126779	0.693929	0.173386
rs1458538	7	34713427	T	G	0.252456	0.000126872	0.655278	0.163738
rs2609218	7	34712309	A	G	0.252466	0.00012688	0.655296	0.163743
rs2609219	7	34710583	C	T	0.252471	0.000126883	0.655304	0.163745
rs34343735	7	34712144	A	AT	0.252471	0.000126883	0.655304	0.163745
rs35996332	7	34710800	CAAT	C	0.252471	0.000126883	0.655304	0.163745
rs963219	7	34711727	T	A	0.252471	0.000126883	0.655304	0.163745
rs148923757	1	45042400	A	G	0.0183689	0.000126898	2.14314	0.535523
rs10937374	3	188597556	A	G	0.407015	0.000127205	0.56461	0.141107
rs5864118	4	173055533	T	TA	0.291817	0.000127233	-0.613626	0.15336
rs2682680	12	31612046	C	T	0.383398	0.000127274	-0.641958	0.160444
2:233424159	2	233424159	A	AT	0.285715	0.000127418	0.602497	0.150593
rs11179484	12	73372947	A	T	0.165049	0.000127497	0.719522	0.179851
rs11179486	12	73373089	C	T	0.165049	0.000127497	0.719522	0.179851
rs925808	12	73370117	G	A	0.165044	0.000127529	0.719525	0.179855
rs1382200	3	162254655	A	G	0.395286	0.000127549	-0.526141	0.131518
rs79626663	1	217572857	C	A	0.0138495	0.000127734	2.88687	0.721692
rs1379927	7	34701343	C	T	0.247573	0.00012781	0.645814	0.161454
rs1419794	7	34701005	T	C	0.247573	0.00012781	0.645814	0.161454
rs1419796	7	34701106	T	C	0.247573	0.00012781	0.645814	0.161454
rs187818366	2	96339513	G	A	0.0102476	0.000127854	2.82889	0.707244
rs60553947	10	474284	T	C	0.36544	0.000127864	0.555107	0.138782
rs9961740	18	72108304	T	C	0.184466	0.000127864	0.592944	0.148241
rs111230059	9	12793248	T	C	0.058135	0.000127866	-1.45862	0.364669
rs5771204	22	50614476	T	C	0.427184	0.000127866	0.548876	0.137224
rs7636806	3	136247247	T	A	0.109306	0.00012787	0.781461	0.195373
rs11356769	7	34702706	GC	G	0.247689	0.000127932	0.645994	0.16151
rs116239223	7	34702710	G	A	0.247689	0.000127932	0.645994	0.16151
rs2530560	7	34702437	A	G	0.247689	0.000127932	0.645994	0.16151
rs2530563	7	34702730	T	C	0.247689	0.000127932	0.645994	0.16151
rs2530564	7	34702734	T	A	0.247689	0.000127932	0.645994	0.16151
rs2530565	7	34702955	T	C	0.247689	0.000127932	0.645994	0.16151
rs139799040	4	170841246	TC	T	0.284515	0.000128046	-0.63118	0.157816
rs368070202	1	76216784	TG	T	0.0256456	0.000128123	1.76522	0.441382
rs77779487	17	21054152	G	A	0.0153786	0.00012813	2.16375	0.541034
rs72638317	4	68039325	T	G	0.136456	0.000128347	0.827308	0.206888
rs147352462	11	2605948	T	TTG	0.0832184	0.000128367	0.994003	0.248577
rs72638305	4	68023471	G	A	0.131675	0.000128553	0.845139	0.211371
rs75867201	4	11108790	GT	GTT	0.0622136	0.000128604	1.12905	0.282385
rs480983	6	81806661	G	A	0.398883	0.000128638	0.555713	0.138991
rs569750	6	81806680	C	A	0.398883	0.000128638	0.555713	0.138991
rs80078207	12	75489196	C	T	0.0254175	0.000128775	-1.72643	0.431835
rs2530556	7	34701854	G	A	0.247917	0.000128921	0.645512	0.161475
rs371620	7	34701816	G	C	0.247917	0.000128921	0.645512	0.161475
rs411791	7	34701844	T	C	0.247917	0.000128921	0.645512	0.161475
rs449395	7	34701815	C	A	0.247917	0.000128921	0.645512	0.161475
rs2568884	12	31612184	C	T	0.383311	0.000128948	-0.641688	0.160521
rs74322081	2	216624737	A	C	0.0377961	0.000128982	-1.42881	0.357431
rs72788063	10	32531419	T	C	0.103466	0.000129009	-0.9341	0.233677
rs116862413	9	83887340	T	C	0.0170146	0.00012903	1.81096	0.453039
rs11448337	6	158775258	T	TG	0.0725146	0.000129086	-1.09799	0.274689
rs80343164	1	76217546	C	T	0.0256668	0.000129118	1.75592	0.439291
rs17592998	11	43320406	C	T	0.0654126	0.000129141	1.09166	0.273113
rs201864454	10	32530331	C	CT	0.103481	0.000129253	-0.933972	0.233675
rs11051609	12	31965952	C	T	0.142204	0.000129348	-0.767064	0.191926
rs566905	6	81806977	G	A	0.398786	0.000129428	0.555615	0.139025
rs7907650	10	32528814	T	C	0.103495	0.000129497	-0.933843	0.233673
rs8028738	15	47151605	C	T	0.186738	0.000129516	0.708922	0.177394
rs10999240	10	72043592	G	A	0.224437	0.000129617	-0.61206	0.153164
rs4446069	2	216624465	T	C	0.037733	0.00012997	-1.42792	0.357394
rs141271606	1	16010198	G	T	0.041301	0.000129983	1.49066	0.373101
rs117464823	10	26911176	G	T	0.0352136	0.000129989	1.49204	0.373448
rs1929745	13	76827202	A	G	0.118631	0.000130126	0.873952	0.21876
rs12629032	3	108158837	T	A	0.0971359	0.00013014	-1.0932	0.273641
rs137937467	9	7860418	T	TA	0.0406893	0.00013014	-1.40753	0.352323
rs72754930	5	42580541	A	G	0.0337961	0.000130183	1.49338	0.373823
rs12423860	12	31967078	C	T	0.142141	0.000130186	-0.766189	0.191792
rs112600907	22	46729628	AGG	A	0.0489903	0.000130197	1.24604	0.311911
9:83834598	9	83834598	C	CAAT	0.0149612	0.000130236	2.18321	0.546517
rs58706084	3	162252883	C	T	0.395331	0.000130294	-0.525574	0.131569
rs74638538	22	46729813	T	C	0.0490049	0.000130397	1.24591	0.311911
rs12679790	8	28444064	G	A	0.268074	0.000130434	0.629629	0.157629
rs11690338	2	4872667	T	C	0.374883	0.000130435	0.546994	0.136941
rs16827244	3	156833616	T	G	0.126214	0.000130539	-0.737018	0.184524
rs7581936	2	4873136	T	C	0.374796	0.000130597	0.546848	0.136916
rs10153757	2	202594908	A	G	0.150155	0.000130646	0.768337	0.192377
rs72820708	2	76041370	A	G	0.208913	0.000130663	0.668564	0.167397
rs62003545	14	53411381	A	G	0.0207067	0.000131043	2.13608	0.534945
5:152191435	5	152191435	CA	C	0.337238	0.00013107	0.604729	0.151446
rs11300779	2	4873736	TA	T	0.374656	0.00013125	0.546534	0.136885
rs28602173	4	168586797	T	C	0.487117	0.000131282	0.540454	0.135365
rs10184057	2	202636152	C	A	0.133316	0.000131388	0.817307	0.204718
rs10196640	2	202636176	T	C	0.133316	0.000131388	0.817307	0.204718
rs73281117	14	40089486	A	G	0.0728155	0.000131493	1.0343	0.259083
rs115573414	3	108151454	C	T	0.0970874	0.000131628	-1.09231	0.273636
rs12493398	3	108139278	A	G	0.0970874	0.000131628	-1.09231	0.273636
rs12633475	3	108136752	A	T	0.0970874	0.000131628	-1.09231	0.273636
rs12638212	3	108159977	G	A	0.0970874	0.000131628	-1.09231	0.273636
rs16854597	3	108141540	G	C	0.0970874	0.000131628	-1.09231	0.273636
rs16854625	3	108159684	T	C	0.0970874	0.000131628	-1.09231	0.273636
rs59015904	3	108139660	T	A	0.0970874	0.000131628	-1.09231	0.273636
rs199938238	13	76828068	A	AAATAT	0.119005	0.000131656	0.872797	0.218648
rs137921428	8	121628538	ATT	A	0.33212	0.000131711	0.631631	0.158237
rs7069440	10	32535129	G	C	0.103777	0.00013172	-0.934018	0.233992
rs199822028	13	58681066	AT	A	0.0347865	0.000131735	1.5896	0.398234
rs2053080	19	30986079	C	G	0.359223	0.000131933	0.543004	0.13605
rs139511076	2	96582416	C	G	0.0100728	0.000131954	2.82007	0.706578
11:22920676	11	22920676	T	A	0.0117718	0.000131975	2.93435	0.735218
rs2582026	1	23139168	G	A	0.485083	0.000131979	0.532792	0.133494
rs6757686	2	199562944	T	G	0.392476	0.000132008	0.613797	0.153793
rs12338959	9	113414939	C	T	0.271845	0.000132061	0.622429	0.15596
rs4132109	9	113423173	G	A	0.271845	0.000132061	0.622429	0.15596
rs2394672	10	72044015	C	G	0.224422	0.000132067	-0.610854	0.15306
rs35151805	2	76040433	C	G	0.20916	0.000132067	0.668657	0.167544
rs147641870	7	156135249	C	T	0.0430631	0.000132241	-1.40827	0.3529
rs184242893	7	147608904	T	C	0.0209551	0.000132441	2.1883	0.548425
rs4979628	9	136587212	T	C	0.316748	0.000132532	-0.557154	0.139639
rs12184956	14	97212051	T	C	0.344316	0.000132592	-0.599164	0.150173
rs34309101	2	199542619	T	G	0.393214	0.000132605	0.594099	0.148904
rs184289116	2	101821584	T	C	0.0515749	0.000132628	-1.28637	0.32242
rs75219125	14	97213054	C	G	0.343568	0.000132635	-0.597609	0.149786
rs8012361	14	97213073	A	G	0.343563	0.000132638	-0.597586	0.149781
rs56320332	4	140853331	C	CCTATT	0.256015	0.000132659	0.621503	0.155777
rs16866010	2	7348379	G	A	0.159189	0.00013276	0.727475	0.182348
rs2851403	11	63352120	C	G	0.313941	0.000133138	-0.57276	0.143596
rs59291495	16	7982711	T	TAA	0.203714	0.00013314	0.616561	0.154577
rs56239534	3	162253609	G	A	0.395112	0.000133207	-0.525071	0.131644
rs78738534	14	97213056	C	T	0.343485	0.000133251	-0.597539	0.149817
rs4741991	9	4448981	C	A	0.291553	0.000133305	0.581612	0.145827
rs369301783	14	40104897	G	C	0.0729272	0.000133444	1.04252	0.26141
rs6552078	4	68020871	A	G	0.131296	0.000133489	0.842933	0.211369
rs9849934	3	195776017	T	C	0.364078	0.000133512	-0.616186	0.154513
7:73695039	7	73695039	CT	C	0.213603	0.000133637	0.748107	0.187605
rs147998795	8	124109296	G	A	0.0146117	0.000133687	2.1758	0.545648
rs112949305	22	46765025	G	A	0.0553301	0.000133701	1.09552	0.274736
rs61296362	22	46719762	A	AT	0.0583058	0.000133753	1.14419	0.28695
rs2346648	4	63895857	T	C	0.436893	0.000133894	-0.503458	0.126271
rs62296078	4	1041700	C	T	0.0436019	0.000133999	1.32455	0.332223
rs75116243	8	28087057	A	G	0.0319951	0.000134008	1.63961	0.41125
rs68048783	16	27908216	G	A	0.0700049	0.000134243	-1.114	0.279449
rs58328777	22	29829279	CA	C	0.0545865	0.000134282	-1.34277	0.336844
rs72686526	4	120968229	A	T	0.0547427	0.000134315	-1.20307	0.301804
rs144074759	10	17721951	T	C	0.0117184	0.000134582	2.56206	0.642809
rs190846342	10	17722486	A	G	0.0117184	0.000134582	2.56206	0.642809
rs73320071	20	46921614	C	A	0.0395777	0.000134626	1.38557	0.34764
rs9909036	17	36188263	A	G	0.252389	0.000134671	-0.671841	0.168569
rs17065944	13	76822729	A	C	0.116592	0.000135003	0.87003	0.218334
rs61099803	11	85577313	T	G	0.0221699	0.000135096	1.79138	0.449569
rs2514455	11	114790114	C	T	0.23316	0.000135107	-0.626872	0.157322
rs17440025	8	28442098	A	G	0.268483	0.000135109	0.628487	0.157727
rs150777743	13	76815635	G	A	0.116505	0.000135304	0.869673	0.218278
rs1929751	13	76813268	T	C	0.116505	0.000135304	0.869673	0.218278
rs142301396	5	74471878	A	C	0.0291359	0.000135453	-1.85852	0.466503
rs7571172	2	4870850	A	G	0.378112	0.000135531	0.546569	0.137199
rs4463481	9	4488173	C	T	0.256311	0.000135619	-0.58796	0.147595
rs148155945	10	17717334	C	G	0.0116942	0.00013575	2.56056	0.642818
rs10566316	2	4874174	CAT	C	0.387762	0.000135756	0.542819	0.136273
rs828004	6	158777190	G	T	0.0724515	0.00013587	-1.09692	0.275396
rs77785161	22	50162889	G	C	0.0954126	0.000135919	-1.05676	0.26532
rs12503803	4	168589842	A	G	0.448947	0.000135939	0.51787	0.130022
rs7027090	9	4488122	C	T	0.256311	0.000136091	-0.587814	0.147594
rs4628710	11	114841570	T	C	0.274738	0.000136161	0.575682	0.144553
rs12430014	13	76830942	T	A	0.119718	0.000136281	0.869083	0.218239
rs10497818	2	199498173	A	T	0.430018	0.000136572	0.586226	0.147231
rs4740783	9	4448088	T	A	0.31151	0.000136615	0.588284	0.147752
rs75265116	1	76339938	A	C	0.0252184	0.000136828	1.77936	0.446947
rs75370824	20	42380720	G	C	0.0419175	0.000136966	-1.34786	0.338583
rs113561502	20	61895183	G	A	0.0963738	0.000137011	0.899638	0.225995
rs117405596	20	20796433	T	C	0.0207493	0.000137069	2.40076	0.603106
rs71018250	10	73804940	CT	C	0.444199	0.000137239	0.564043	0.141708
rs10790061	11	114851809	G	A	0.203883	0.00013728	0.60652	0.152383
rs11215300	11	114851571	G	A	0.203883	0.00013728	0.60652	0.152383
rs4397885	11	114852861	C	A	0.203883	0.00013728	0.60652	0.152383
rs6799964	3	60331873	A	C	0.462476	0.000137291	-0.509357	0.127972
rs5994259	22	17803696	A	T	0.255714	0.000137472	0.615262	0.154594
rs7015707	8	28445254	C	T	0.268503	0.000137486	0.625882	0.157264
rs149300647	4	68019127	CTA	C	0.131015	0.000137607	0.841432	0.211438
rs4738989	8	55479505	C	T	0.228325	0.000137959	-0.640365	0.160941
rs10936294	3	162251934	C	T	0.394646	0.000138021	-0.524181	0.131745
rs6719070	2	4868675	C	G	0.37801	0.000138068	0.54572	0.137162
rs13131479	4	6202814	A	G	0.384844	0.000138135	-0.614925	0.154561
rs17440102	8	28444787	G	A	0.268525	0.000138138	0.626749	0.157534
rs4311379	4	117607149	T	C	0.38834	0.000138147	0.568496	0.142892
rs2079604	19	14893852	A	C	0.229939	0.000138186	0.619091	0.155612
rs184253089	8	124391294	T	A	0.014699	0.000138215	2.16944	0.545312
rs74576800	8	55478639	CA	C	0.228437	0.000138405	-0.639913	0.160864
rs10143369	14	97212636	G	A	0.344272	0.000138534	-0.596691	0.150008
rs140583811	1	61243968	A	T	0.0347524	0.000138665	1.45076	0.364744
[truncated: 3,002 more rows]
