# Supplementary material for: Genome-wide imaging association study implicates functional activity and glial homeostasis of the caudate in smoking addiction
Source: BMC Genomics. 2017 Sep 19;18:740. doi: 10.1186/s12864-017-4124-5 (PMC5605997; doi:10.1186/s12864-017-4124-5)
Supplement: Additional file 1: Figure S1. — Resting state functional connectivity (RSFC) among 12 brain regions. Rows and columns indicate the regions that comprise pairs for which RSFCs were computed. White, dark-gray, and light-gray bars represent average z-scores from magnetic resonance imaging measurements for non-smokers, sated smokers, and abstinent smokers, respectively, with standard errors marked above. All tickmarks are spaced 0.1 apart. Asterisks highlight differences that are significant at the 0.01 level. ACC, anterior cingulate cortex; GP, globus pallidus; NAcc, nucleus accumbens; iPFC, inferior prefrontal cortex; mPFC, medial prefrontal cortex; sPFC, superior prefrontal cortex; SMA, supplementary motor area. Figure S2. Quantile-quantile plots of GWAS results. With adjustment for smoker status and population stratification, allelic dosages of germline variants were linearly regressed on (A) caudate activity during disappointment, and (B) putamen activity during reward. The negative logarithms (base 10) of observed P-values were plotted in relation to those of expected P-values. Figure S3. Abstinence-associated withdrawal severity versus caudate activity during reward (CR) and putamen activity during disappointment (PD). After smokers had refrained from smoking for at least 12 h, the severity of their withdrawal symptoms was assessed using the Shiffman-Jarvik Withdrawal Questionnaire (SJWQ) and plotted in relation to (A) CR and (B) PD. As in Table 1, CR and PD are presented as z-scores following normalization that also took into account values from sated smokers and non-smokers. Table S1. Resting state functional connectivity (RSFC) differences among non-smokers, sated smokers, and abstinent smokers. Comparisons were performed using unpaired t-tests. ACC, anterior cingulate cortex; GP, globus pallidus; NAcc, nucleus accumbens; iPFC, inferior prefrontal cortex; mPFC, medial prefrontal cortex; sPFC, superior prefrontal cortex; SMA, supplementary motor area. Table S2. Top 5000 results from GWAS of c [file 12864_2017_4124_MOESM1_ESM.zip › Table S1.xlsx]

## Sheet: Table S1
Table S1. Resting state functional connectivity (RSFC) differences among non-smokers, sated smokers, and abstinent smokers.
RSFC between			Non-smokers			Sated Smokers			Abstinent Smokers			P
Region 1	Region 2		Mean	s.e.		Mean	s.e.		Mean	s.e.		Non-smokers vs. Sated	Non-smokers vs. Abstinent	Sated vs. Abstinent
Caudate	Amygdala		0.148366	0.102156		-0.53907	0.146016		0.360905	0.148613		0.000339913	0.277087	0.000137624
Caudate	iPFC		0.0199205	0.104715		0.0848061	0.154712		-0.128879	0.1672		0.737047	0.487422	0.387722
Caudate	mPFC		-0.240548	0.124502		0.355729	0.117109		-0.000421544	0.156862		0.000907765	0.265339	0.0985393
Caudate	SMA		0.0897073	0.102249		-0.00664737	0.170485		-0.142013	0.152117		0.640326	0.24449	0.582626
Caudate	sPFC		-0.223509	0.118396		0.309366	0.143681		0.0234864	0.145466		0.00647805	0.220958	0.198295
Caudate	NAcc		0.147206	0.117204		-0.302022	0.146931		0.0953986	0.147194		0.022303	0.797306	0.0799675
Caudate	Putamen		0.0386304	0.112735		-0.185788	0.142579		0.145223	0.165123		0.232802	0.621839	0.164974
Caudate	ACC		-0.175469	0.119798		0.165213	0.130722		0.106053	0.162873		0.063741	0.198321	0.79466
Caudate	GP		0.211059	0.117573		-0.293908	0.137939		-0.0201763	0.154449		0.00790474	0.269483	0.225164
Caudate	Insula		0.0918656	0.120542		-0.180791	0.148023		0.0508599	0.146678		0.167753	0.840067	0.305164
Caudate	Habenula		0.143216	0.132669		-0.303659	0.114705		0.103896	0.149582		0.0139556	0.85363	0.0503076
Amygdala	iPFC		-0.102048	0.118234		-0.0505213	0.158412		0.227078	0.137034		0.800599	0.0913174	0.220234
Amygdala	mPFC		-0.148326	0.126632		0.00915397	0.142533		0.236883	0.138004		0.422404	0.0558712	0.289434
Amygdala	SMA		-0.0966766	0.137302		0.169202	0.135211		-0.0297668	0.125963		0.180056	0.733458	0.319588
Amygdala	sPFC		-0.201602	0.132084		0.131011	0.150693		0.188196	0.111744		0.108857	0.0338643	0.776071
Amygdala	NAcc		-0.0040843	0.104325		-0.273372	0.149449		0.315227	0.162997		0.155414	0.131113	0.0159517
Amygdala	Putamen		0.137438	0.123625		-0.233932	0.138735		0.0348593	0.14811		0.0541689	0.619276	0.223535
Amygdala	ACC		-0.0356958	0.126795		-0.0682515	0.130547		0.136495	0.155192		0.861555	0.423126	0.354206
Amygdala	GP		0.183434	0.115917		-0.243348	0.158352		-0.0311767	0.137564		0.0376219	0.266181	0.348592
Amygdala	Insula		0.0310877	0.134523		0.170679	0.132313		-0.244374	0.132268		0.470851	0.169833	0.0427459
Amygdala	Habenula		-0.10496	0.123134		0.0476798	0.138562		0.121141	0.15338		0.423822	0.285127	0.743153
iPFC	mPFC		-0.202399	0.127316		0.00756744	0.125064		0.328793	0.148835		0.252394	0.0127636	0.131304
iPFC	SMA		0.159123	0.134546		-0.121609	0.138197		-0.128006	0.126826		0.157949	0.143615	0.974762
iPFC	sPFC		-0.0404368	0.117541		-0.0704003	0.155567		0.146821	0.145114		0.881585	0.350475	0.345113
iPFC	NAcc		-0.115961	0.113019		0.0841773	0.147692		0.0982984	0.160999		0.298257	0.314322	0.952442
iPFC	Putamen		-0.0371262	0.11013		0.0908186	0.130873		-0.0405849	0.182388		0.467949	0.988071	0.592244
iPFC	ACC		-0.0540983	0.124448		-0.104667	0.118088		0.20825	0.167914		0.773455	0.245489	0.165929
iPFC	GP		0.036765	0.116571		0.16334	0.139142		-0.245556	0.160347		0.498611	0.188678	0.0790688
iPFC	Insula		-0.140785	0.124297		0.0660862	0.12612		0.160083	0.161235		0.256083	0.171388	0.673463
iPFC	Habenula		-0.0572639	0.135231		0.0465936	0.130936		0.0428726	0.138836		0.590369	0.626373	0.985633
mPFC	SMA		0.0136419	0.117806		-0.012577	0.14805		-0.00854698	0.155322		0.893021	0.915637	0.986156
mPFC	sPFC		0.126357	0.117881		-0.0897332	0.142869		-0.109358	0.157428		0.25884	0.267017	0.932141
mPFC	NAcc		-0.119221	0.121252		0.216153	0.138432		-0.0451638	0.153944		0.0787676	0.724653	0.246494
mPFC	Putamen		-0.26086	0.123608		0.244116	0.11956		0.159353	0.158633		0.00492933	0.0544863	0.695655
mPFC	ACC		0.129927	0.121647		0.00171882	0.13937		-0.218484	0.152447		0.500819	0.0985856	0.3268
mPFC	GP		-0.178594	0.13662		0.284638	0.11953		-0.0234734	0.136941		0.0138441	0.449717	0.121293
mPFC	Insula		-0.0183077	0.127156		0.0609517	0.141859		-0.0382532	0.144263		0.685698	0.922507	0.650451
mPFC	Habenula		-0.0104024	0.104429		-0.101925	0.161897		0.132329	0.159474		0.64649	0.489705	0.341356
SMA	sPFC		-0.00569805	0.110659		-0.0370392	0.140792		0.0512845	0.173617		0.865173	0.798382	0.716551
SMA	NAcc		-0.041307	0.109426		0.0883962	0.173659		-0.030884	0.137433		0.542235	0.955857	0.616068
SMA	Putamen		0.0525376	0.123842		-0.0470757	0.148317		-0.0344515	0.14333		0.616702	0.667181	0.954792
SMA	ACC		0.094779	0.122665		-0.104912	0.136969		-0.0396025	0.156291		0.291987	0.528865	0.772195
SMA	GP		-0.0596149	0.119401		-0.01631	0.137346		0.117759	0.162176		0.817031	0.414163	0.561887
SMA	Insula		0.0772936	0.138014		0.018253	0.122661		-0.149416	0.139376		0.754502	0.276973	0.406332
SMA	Habenula		-0.134549	0.127807		0.0751297	0.153241		0.139487	0.124771		0.308699	0.149235	0.761812
sPFC	NAcc		-0.121083	0.120094		0.181208	0.151923		-0.00263515	0.14236		0.132372	0.552222	0.413969
sPFC	Putamen		-0.226592	0.132116		0.190122	0.138193		0.163157	0.126103		0.0356893	0.0457028	0.893621
sPFC	ACC		0.117309	0.117517		0.0415225	0.153344		-0.242361	0.143871		0.703777	0.0734793	0.212924
sPFC	GP		-0.157744	0.136256		0.243403	0.140515		-0.0117024	0.116567		0.0478879	0.438791	0.195888
sPFC	Insula		0.0939363	0.109908		-0.0489934	0.162391		-0.101286	0.150364		0.481569	0.331796	0.826572
sPFC	Habenula		-0.060186	0.113715		0.0735766	0.15466		0.0173005	0.154166		0.500227	0.707098	0.811555
NAcc	Putamen		-0.0596134	0.106936		-0.0663879	0.154695		0.174255	0.162942		0.972197	0.269622	0.32398
NAcc	ACC		0.0136647	0.147542		-0.00646924	0.10196		-0.0154758	0.138447		0.912104	0.891465	0.961704
NAcc	GP		0.0386193	0.114863		-0.243388	0.148683		0.210226	0.151852		0.14795	0.402768	0.0511922
NAcc	Insula		0.0356843	0.121378		-0.104834	0.142554		0.0588006	0.153661		0.466338	0.912338	0.471865
NAcc	Habenula		-0.0804401	0.131268		0.0131526	0.129318		0.119228	0.147751		0.620322	0.344488	0.618922
Putamen	ACC		-0.00855559	0.131563		0.0242045	0.136798		-0.0130483	0.141137		0.8664	0.982525	0.860943
Putamen	GP		0.171409	0.111923		-0.232369	0.14149		-0.023522	0.164339		0.032098	0.365492	0.376353
Putamen	Insula		0.0485721	0.116256		0.138283	0.159911		-0.236965	0.138148		0.660491	0.141706	0.101719
Putamen	Habenula		-0.151696	0.131747		-0.0259154	0.118405		0.282065	0.150345		0.487912	0.0445162	0.142371
ACC	GP		-0.0372072	0.126737		0.110181	0.136728		-0.062295	0.149596		0.442035	0.904676	0.433241
ACC	Insula		0.0308807	0.127663		-0.192862	0.122313		0.16612	0.158023		0.218222	0.534749	0.102339
ACC	Habenula		-0.153733	0.11073		0.168514	0.157674		0.0661026	0.151245		0.108362	0.277895	0.664294
GP	Insula		0.0133535	0.124367		0.111465	0.166569		-0.148012	0.114655		0.647588	0.366678	0.232307
GP	Habenula		0.0170563	0.129564		-0.0923925	0.135609		0.0758104	0.145457		0.569861	0.777192	0.43577
Insula	Habenula		-0.110967	0.138205		0.130587	0.142303		0.037616	0.115041		0.236811	0.431519	0.636384
